# Supplementary material for: Dynamic Metabolite Profiling in an Archaeon Connects Transcriptional Regulation to Metabolic Consequences
Source: PLoS One. 2015 Aug 18;10(8):e0135693. doi: 10.1371/journal.pone.0135693 (PMC4540570; doi:10.1371/journal.pone.0135693)
Supplement: S1 Table — (XLSX) [file pone.0135693.s005.xlsx]

## Sheet: legend
Supplementary Table 1. Untargeted metabolite gene expression data.
Name	contents
Raw Data	Metabolite levels quantified using untargeted LC and GC mass spectroscopy by Metabolon
Normalized Data	Averaged and normalized untargeted metabolite data for each strain at each timpoint (counts)
Normalized Error	Standard error of normalized untargeted metabolite data for each strain at each timpoint (counts)

## Sheet: Raw data
				CLIENT IDENTIFIER	1	2	3	4	5	6	7	8	9	10	11	12	13	14	15	16	17	18	19	20	21	22	23	24	25	26	27	28	29	30	31	32	33	34	35	36	37	38	39	40	41	42	43	44	45
				SAMPLE ID	1579866	1579867	1579844	1579849	1579850	1579848	1579859	1579845	1579858	1579853	1581678	1581693	1581692	1581679	1581676	1581686	1581669	1581691	1581683	1581670	1580035	1580045	1580041	1580042	1580043	1580048	1580037	1580052	1580036	1580059	1579995	1579986	1579980	1579990	1579981	1579978	1579989	1579972	1579985	1579979	1581629	1581607	1581630	1581611	1581614
				PARENT SAMPLE ID	1575421	1575422	1575423	1575424	1575425	1575426	1575427	1575428	1575429	1575430	1575431	1575432	1575433	1575434	1575435	1575436	1575437	1575438	1575439	1575440	1575441	1575442	1575443	1575444	1575445	1575446	1575447	1575448	1575449	1575450	1575451	1575452	1575453	1575454	1575455	1575456	1575457	1575458	1575459	1575460	1575461	1575462	1575463	1575464	1575465
				SAMPLE TYPE	EXPERIMENTAL	EXPERIMENTAL	EXPERIMENTAL	EXPERIMENTAL	EXPERIMENTAL	EXPERIMENTAL	EXPERIMENTAL	EXPERIMENTAL	EXPERIMENTAL	EXPERIMENTAL	EXPERIMENTAL	EXPERIMENTAL	EXPERIMENTAL	EXPERIMENTAL	EXPERIMENTAL	EXPERIMENTAL	EXPERIMENTAL	EXPERIMENTAL	EXPERIMENTAL	EXPERIMENTAL	EXPERIMENTAL	EXPERIMENTAL	EXPERIMENTAL	EXPERIMENTAL	EXPERIMENTAL	EXPERIMENTAL	EXPERIMENTAL	EXPERIMENTAL	EXPERIMENTAL	EXPERIMENTAL	EXPERIMENTAL	EXPERIMENTAL	EXPERIMENTAL	EXPERIMENTAL	EXPERIMENTAL	EXPERIMENTAL	EXPERIMENTAL	EXPERIMENTAL	EXPERIMENTAL	EXPERIMENTAL	EXPERIMENTAL	EXPERIMENTAL	EXPERIMENTAL	EXPERIMENTAL	EXPERIMENTAL
				PARAM OD EST	0.232	0.421	0.421	0.389	0.389	0.389	0.389	0.401	0.414	0.406	0.251	0.37	0.37	0.342	0.342	0.342	0.342	0.367	0.392	0.413	0.216	0.301	0.301	0.278	0.278	0.278	0.278	0.304	0.33	0.358	0.206	0.305	0.305	0.282	0.282	0.282	0.282	0.309	0.337	0.369	0.205	0.288	0.288	0.266	0.266
				STRAIN	S3	S3	S3	S3	S3	S3	S3	S3	S3	S3	S3	S3	S3	S3	S3	S3	S3	S3	S3	S3	S3	S3	S3	S3	S3	S3	S3	S3	S3	S3	S3	S3	S3	S3	S3	S3	S3	S3	S3	S3	S3	S3	S3	S3	S3
				TIME	Pre240	Pre60	T0	Post5	Post10	Post20	Post45	Post90	Post180	Post360	Pre240	Pre60	T0	Post5	Post10	Post20	Post45	Post90	Post180	Post360	Pre240	Pre60	T0	Post5	Post10	Post20	Post45	Post90	Post180	Post360	Pre240	Pre60	T0	Post5	Post10	Post20	Post45	Post90	Post180	Post360	Pre240	Pre60	T0	Post5	Post10
				BIOCHEMICAL	S3 Pre240	S3 Pre60	S3 T0	S3 Post5	S3 Post10	S3 Post20	S3 Post45	S3 Post90	S3 Post180	S3 Post360	S3 Pre240	S3 Pre60	S3 T0	S3 Post5	S3 Post10	S3 Post20	S3 Post45	S3 Post90	S3 Post180	S3 Post360	S3 Pre240	S3 Pre60	S3 T0	S3 Post5	S3 Post10	S3 Post20	S3 Post45	S3 Post90	S3 Post180	S3 Post360	S3 Pre240	S3 Pre60	S3 T0	S3 Post5	S3 Post10	S3 Post20	S3 Post45	S3 Post90	S3 Post180	S3 Post360	S3 Pre240	S3 Pre60	S3 T0	S3 Post5	S3 Post10
				BIOLOGICAL REPLICATE	Δura3 (1)	Δura3 (1)	Δura3 (1)	Δura3 (1)	Δura3 (1)	Δura3 (1)	Δura3 (1)	Δura3 (1)	Δura3 (1)	Δura3 (1)	Δura3 (2)	Δura3 (2)	Δura3 (2)	Δura3 (2)	Δura3 (2)	Δura3 (2)	Δura3 (2)	Δura3 (2)	Δura3 (2)	Δura3 (2)	Δura3 (3)	Δura3 (3)	Δura3 (3)	Δura3 (3)	Δura3 (3)	Δura3 (3)	Δura3 (3)	Δura3 (3)	Δura3 (3)	Δura3 (3)	Δura3 (4)	Δura3 (4)	Δura3 (4)	Δura3 (4)	Δura3 (4)	Δura3 (4)	Δura3 (4)	Δura3 (4)	Δura3 (4)	Δura3 (4)	Δura3 (5)	Δura3 (5)	Δura3 (5)	Δura3 (5)	Δura3 (5)
				OUTLIER																																	Removed
Platform	Comp ID	Super Pathway	Sub Pathway	BIOCHEMICAL	DUKE-01040	DUKE-01041	DUKE-01042	DUKE-01043	DUKE-01044	DUKE-01045	DUKE-01046	DUKE-01047	DUKE-01048	DUKE-01049	DUKE-01050	DUKE-01051	DUKE-01052	DUKE-01053	DUKE-01054	DUKE-01055	DUKE-01056	DUKE-01057	DUKE-01058	DUKE-01059	DUKE-01060	DUKE-01061	DUKE-01062	DUKE-01063	DUKE-01064	DUKE-01065	DUKE-01066	DUKE-01067	DUKE-01068	DUKE-01069	DUKE-01070	DUKE-01071	DUKE-01072	DUKE-01073	DUKE-01074	DUKE-01075	DUKE-01076	DUKE-01077	DUKE-01078	DUKE-01079	DUKE-01080	DUKE-01081	DUKE-01082	DUKE-01083	DUKE-01084
GC/MS	6146	Amino acid	Aspartate family (OAA derived)	2-aminoadipate	17753.3	29470	54311.3	43199.6	31944	58982.1	96600.3	113097	146831	107803	34873.5					81135.1		64084.1			108204	28935.9	62498	52271.5	38544.3	41153.6	100458	165343	95317.4	183529		62090.6	3.35302e+06		65985.9		43519.6	24210.1	93122.1	66896.1	40735.5	72293.8	56082.4	72555.8	40769.7
LC/MS neg	15676	Amino acid	Branched Chain Amino Acids (pyruvate derived)	3-methyl-2-oxovalerate	27690.8	36000.4	25677.6	36427.9	47059.7	45492.5	42299.8	110469	116185	62471.8	35836.7	23330.7	55676.2	22103.1	93486.9	22413.4	61508.3	139984	34652.5	56924	65316.3	33677.5	42261.7	22050.5	75206.3	22963	115949	66704.8	32940.4	59275.5	33630.7	22715.9	804242	134347	131591	107640	32991.6	110665	50920.7	106178	29699	61950.9	87151.1	67498.3	80214.2
LC/MS neg	22116	Amino acid	Branched Chain Amino Acids (pyruvate derived)	4-methyl-2-oxopentanoate	48267.4	68680.4	59406.4	93163.6	102279	110889	116957	271254	280415	156518	65715.3	40163.1	105112	44966.9	183309	44963.9	114772	258743	72176.4	93789.9	138485	83186.4	73273	50843.7	174927	53660.3	253110	145630	70371.3	118771	81333.7	66825.5	1.68072e+06	301193	295724	240096	77334.8	245758	123083	221206	54481.2	160122	225752	161948	182081
LC/MS pos	1419	Amino acid	Amines and polyamines	5-methylthioadenosine (MTA)	84555.1	111086	115352	97020.7	122883	157328	179390	211904	131381	146295	44517	67152.5	134795	79279	57427	71422.2	183708	452759	209226	203878	78811.7	75906.9	95781	106386	101069	167294	167008	182228	181102	145018	74647.9	100873	124463	106581	112751	126232	161799	90843.9	120294	99753.1	57885.9	102849	116297	187313	207634
LC/MS pos	1494	Amino acid	Glutathione metabolism	5-oxoproline	238698	244017	178484	412749	414651	510263	397232	1.09161e+06	1.28424e+06	683532	685755	438445	1.2139e+06	503005	2.0481e+06	486507	1.28662e+06	2.81705e+06	573335	809651	1.17326e+06	623827	592413	288070	1212785	327272	1.72952e+06	1.22655e+06	424044	934863	400927	269825	7056866	1.38358e+06	1.50666e+06	1.31597e+06	353826	1.10291e+06	500742	1.08682e+06	466560	1434084	1.99713e+06	1585682	1566195
GC/MS	1126	Amino acid	Aspartate family (OAA derived)	alanine	276340	281509	197709	1.05501e+06	638785	1.3818e+06	1.04326e+06	3.53364e+06	3.70301e+06	1672383	2.05078e+06	407281	3077939	736873	3.64699e+06	1.47322e+06	1.8715e+06	8.27828e+06	702198	1.14682e+06	4.15255e+06	793495	1.32514e+06	206973	1.78065e+06	406217	3.16104e+06	3169914	789757	1.93938e+06	1.971e+06	1.08424e+06	424266464	2696058	3.64997e+06	2914231	828493	2.83075e+06	1.20785e+06	3002134	606671	5.09612e+06	7129759	5.3188e+06	6211398
LC/MS neg	22132	Amino acid	Branched Chain Amino Acids (pyruvate derived)	alpha-hydroxyisocaproate				3162.7	2477.94	3434.44	2916.52	8991.91	12459.2	6871.92			9321.19		15377.9		7056.22	18990.4	3664.23	6581.77	13921.3	7634.17	8138.2		11706.5		23920.6	12939	6248.67	12360.4			97975.3	12053.9	10693.6	9959.91		13430.2	4319.55	12991.6		9843.21	13430.2	9628.93	13433.8
GC/MS	1638	Amino acid	Glutamate family (alpha-ketoglutarate derived)	arginine	24111	58941.3	110232	39975.8	88737.1	89730.1	152121		22049.2	45737.7											330982	110375	182399	58716.3	18998	67293.1		83153.5	89730.1	10244.5			32052470	62318.6		89730.1		37610.8		72114.1		102628	10897.6	222807	323868
GC/MS	11398	Amino acid	Aspartate family (OAA derived)	asparagine			14370.3	39398.7	25562.5	52910.5	46121	108513	145452	46560.5							46344.8	117649	49145		144744	13730.4	49542.9		91096.8	24971.4	90394.6	117366	27456.4	42878.2			107355		661.334										44968.4
GC/MS	15996	Amino acid	Aspartate family (OAA derived)	aspartate	57114.2	48074.8	118246	177889	142991	231304	260203	568005	731677	265315	34408.9			162722	354826		385748	845502			751176	106222	197437	45846.2	242331	67445.3	432587	556755	157347	293570			91189368	194294	546088	256639		269695		281835		261334		609272	939223
LC/MS pos	35100	Amino acid	Branched Chain Amino Acids (pyruvate derived)	beta-methyllevulinate	732256	525854	931566	999246	730991	1.06432e+06	810553	596020	926957	965988	595559	548755	835493	814479	799093	837008	619920	588850	573118	1.1912e+06	828175	573065	1122888	933812	548808	961472	589399	682918	668155	1.0221e+06	1071587	391412	1.56313e+06	508482	1.085e+06	1.06432e+06	833625	645763	627246	589334	879871	315304	840257	974495	1.08376e+06
LC/MS pos	37092	Amino acid	Glutathione metabolism	gamma-glutamyl-2-aminobutyrate	482673	431973	402186	465428	462180	626641	660048	869447	942273	2387839	579244	614181	706848	489965	282468	514118	760248	915882	732995	1.46887e+06	511432	383712	308795	322162	317237	326863	545655	705662	916389	2.48325e+06	867323	664872	866739	726559	1.18821e+06	964069	927820	839886	1.64354e+06	4244926	832763	897959	923855	1.40269e+06	1.14705e+06
GC/MS	57	Amino acid	Glutamate family (alpha-ketoglutarate derived)	glutamate	337902	359686	516526	739347	586127	1.07331e+06	1.55078e+06	3.01889e+06	5354019	3.55334e+06	971313	1001861	2.6858e+06	921727	1.86094e+06	1.25033e+06	1156478	8607279	794204	2.66926e+06	4445107	783796	1.4372e+06	594947	1644984	583233	3.78136e+06	5490582	2.34899e+06	7.46879e+06	858999	905694	701654400	1.39276e+06	2098447	2.02487e+06	1.27283e+06	2.48855e+06	2595010	6.52817e+06	599764	1.9097e+06	1.91153e+06	2.16746e+06	2386137
GC/MS	1647	Amino acid	Glutamate family (alpha-ketoglutarate derived)	glutamine	44184.4	39567.9	57568.3	127958	115001	171644	201455	524618	876340	172004	289416		413936			204473		934060		103886	1.18629e+06	147931	266566	30176	457412	69299.3	564312	713554	96813.1	278179		58995.3	123373856	158067	345931	131862		210475		200071		207248	136509	490620	747881
GC/MS	11777	Amino acid	Serine family (phosphoglycerate derived)	glycine	42866.9	33934.8	85838.6	151909	113810	187028	164640	282234	473233	185245	247436	99981.9	270495	160195	162259	184743	180279	420518	95277.2	87638.5	488676	114739	202310	14446.6	242177	64872.5	181273	324197	84983	186805	87933.1	169109	98460688	492504	870241	451190	138250	531087	186137	443051	117008	228475	145535	421301	1.08395e+06
GC/MS	23642	Amino acid	Aspartate family (OAA derived)	homoserine (homoserine lactone)					5241.17	7215.31	15521.1	17044.5	35776.5	18933.8			17044.5								11390.7	6233.96	9130.14	8251.75	6831.8	7374.55	8378.58	40236.1	18555.8	24811			175408						17044.5	14822.3				7165.42
LC/MS pos	1125	Amino acid	Branched Chain Amino Acids (OAA derived)	isoleucine	8511209	9568159	6339138	19776216	18359442	21972238	18448518	49534156	53361608	31768862	29939170	12861171	47533288	18880212	87512088	19227842	52230340	103838576	22433852	32178882	43827764	23948792	23017796	7.0943e+06	45788924	10785710	53696188	39864012	14608943	32815558	18779822	12532440	200314304	68701664	64680224	65387812	13792766	55902784	25144582	56565032	15827872	69217272	83793512	69691072	67633032
LC/MS pos	60	Amino acid	Branched Chain Amino Acids (pyruvate derived)	leucine	15055368	15507776	10989229	30620124	28694564	35897856	29322608	85122208	90789056	53250096	47917492	21333196	78419328	30435656	135798064	31142140	85799264	159951856	37887592	54560356	73929704	40314748	34933872	11853505	77499848	18929526	90098768	67508752	24977152	56342704	29639164	20294398	392662112	115191024	108902704	100982312	22511780	97180960	41081472	86965880	26950214	116425160	145585600	111678904	116225736
GC/MS	1301	Amino acid	Aspartate family (OAA derived)	lysine	32423.4	43604.3	32316.5	80996.7	70028.9	68236.3	110432	202098	388976	99941.3					133231	44763.2	70336.9	554313			610193	87015.8	148431	76883.1	239282	54094.2	405224	100402	81449.9	230026	340184	73856.1	98286848	123299	295403	89511.4	59128.6	133088	157099	72423.2	66430.7	185650	543247	259124	343561
LC/MS pos	1302	Amino acid	Aspartate family (OAA derived)	methionine	763794	793792	612458	1510939	1.46579e+06	1.78213e+06	1.46562e+06	4819543	5.3347e+06	2488126	2.57747e+06	1.30605e+06	4.51074e+06	1.59713e+06	8472362	1.62972e+06	5.16423e+06	11665328	1.92873e+06	2.52419e+06	3798622	1770974	1.62402e+06	543160	3.83287e+06	819339	4.88577e+06	3350226	878709	2.55658e+06	1354380	945031	32980488	5615179	5.68194e+06	5.03169e+06	1.03435e+06	4511750	1.72283e+06	3850919	1.321e+06	6.16633e+06	8.2381e+06	6213782	6.8461e+06
GC/MS	37076	Amino acid	Serine family (phosphoglycerate derived)	N-acetylserine			7245.27								16485.5	28725.8	32629.3	20372	7740.36	3593.88	17940.2	9014.57	33647		3749.48									13146.1		11077.2	25956.4		1815.28	11189.7			31582.6					18573	19024
LC/MS pos	33939	Amino acid	Aspartate family (OAA derived)	N-acetylthreonine	42622.9	56875.5	42853.3	44111.4	64298.7	92447.1	93058	152987	129453	152073	60936.8	50085.5	68666.9	53952.4	53308.8	52784.3	87500.8	103713	95878.3	138243	70944	52134.7	38070.3	32317.8	56089.5	48226.9	99289.2	114561	98622	152553	61230.8	43216.5	185921	80615.5	94987	106045	110486	89708.3	105878	188465	56560.4	91893.1	89064	93373.9	108694
GC/MS	1594	Amino acid	Aspartate family (OAA derived)	N-carbamoylaspartate	15232.4	35630.4	58609.8	59399.8	51361.4	119451	159018	213881	63661.5												131130	59230.8	88778.8	57949.6	58322.1	58897.5	215393	133189					3.86118e+06		58609.8	39624.5						58609.8	22952.2	205729	167202
GC/MS	1493	Amino acid	Glutamate family (alpha-ketoglutarate derived)	ornithine	197189	197146	199401	361019	298238	356747	483031	775153	1.39886e+06	433232	285953		1.13106e+06	202802	805845	473196	231546	1.99879e+06			2.09584e+06	390175	616360	217172	687017	179375	1.25635e+06	1.08836e+06	273140	664585	968520	771347	269013312	662986	573622	545773	178959	447146	388073	367573	297884	941222	2.17475e+06	848431	1.24306e+06
LC/MS neg	15958	Amino acid	Aromatic amino acid metabolism (PEP derived)	phenylacetate		9426.78			6920.66	6406.32		11290.8	17376.9	10865.8	6653.51		7445.38	6127.31	18292.8	6729.55	9707.42	14408.2		9146.13	7358.34		10308.4	9203.82	10053.8		14680	10320.7	6945.1	9426.78	10030.1		83784.1	9426.78	14060.8	11605.6		13883.9		8651.98	9031.12	7535.71	17112.2	9225.2	11942.5
LC/MS pos	40699	Amino acid	Aromatic amino acid metabolism (PEP derived)	phenylacetylphenylalanine	73849.3	90737.2	86484.5	142270	114542	199414	153598	364967	369336	214903	100313	101978	254214	105901	274511	131476	312162	611869	128747	189328	277939	140980	166057	74911.5	274188	123962	502183	366980	177643	277530	165270	152729	3545424	423704	589898	407558	211064	462929	237527	421971	191588	447536	764666	760657	659919
LC/MS pos	64	Amino acid	Aromatic amino acid metabolism (PEP derived)	phenylalanine	1.36656e+06	1.37945e+06	959812	2267992	2.21011e+06	2.75402e+06	2.11902e+06	7294286	6829699	3.10698e+06	3839598	2.02743e+06	5.54415e+06	2225323	10229847	2313712	6.33296e+06	14596356	2941603	3.09749e+06	6.16169e+06	3.24373e+06	2.29991e+06	983533	5.95696e+06	1.30458e+06	7.40041e+06	4783716	1.5909e+06	2.95436e+06	2.19008e+06	1.78245e+06	38570064	9306860	8.17707e+06	7567432	1.81953e+06	6841308	2.93393e+06	5980364	1958522	9415974	9048629	7.1983e+06	7.00692e+06
GC/MS	1898	Amino acid	Glutamate family (alpha-ketoglutarate derived)	proline	203516	207771	199999	350344	301537	415458	581961	779995	1154512	496405	436048	404194	644886		864997	556042		1.91591e+06	365452	526662	1.15011e+06	278899	431496	189565	460083	190436	836869	1.00136e+06	338777	638443	857742	625289	59642164	459067	586084	466896	522100	432215	328971	492361	258760	636856	1.162e+06	897408	947313
GC/MS	1648	Amino acid	Serine family (phosphoglycerate derived)	serine	105598	132143	76278.1	271828	215513	321842	340140	729843	1.21167e+06	348844	290138	119879	650731	638031	912505	159553	373933	2.3472e+06	131845	251153	1.7413e+06	278840	425661	84080.8	551455	89581.8	776401	637367	117159	280372	442153	302682	187645520	710567	817712	595337	130731	603183	303890	370587	181288	644797	1.06085e+06	615806	960672
GC/MS	1284	Amino acid	Aspartate family (OAA derived)	threonine	107191	109652	87081.6	262593	194684	284557	271336	801470	1.21131e+06	265508	344237		617215	196863	1.04109e+06		296332	2.60969e+06	74423.7	183453	1.47972e+06	243995	340684	77444.1	539719	74562.9	914976	776482	89969.2	311540	570894	396638	194741312	873690	917090	602099	172577	600730	264248	542470	122002	907766	1.89054e+06	1.09193e+06	1.53e+06
LC/MS pos	54	Amino acid	Aromatic amino acid metabolism (PEP derived)	tryptophan	568148	641109	536769	1.25945e+06	1.1676e+06	1.38091e+06	1.07404e+06	3.54134e+06	3.61378e+06	2.18388e+06	1.63303e+06	884774	2.94684e+06	1.07167e+06	5.24281e+06	1.17612e+06	3.19865e+06	7657689	1415261	2.10793e+06	3.17184e+06	1.43793e+06	1.26437e+06	505875	3037853	752616	3894309	2684397	1.00804e+06	2.30413e+06	1.24237e+06	914182	26463940	4990658	4.65402e+06	4218024	1.02529e+06	3.98146e+06	1.74941e+06	4.08219e+06	1.12119e+06	4718637	6.00344e+06	4577411	4886766
LC/MS pos	43386	Amino acid	Aromatic amino acid metabolism (PEP derived)	tryptophanol	34880.5	41676.3	66007.7	46499.3	25645.8	46359	51843.1	63075.2	69363.2	59306.3	56267.5	47186.1	66098.1	57028.9	73264.8	45580.6	77040.6	86034.2	50229.8	43973.2	47248.3	46668	48387	44182.2	43095.5	49741.4	54676.9	66299.6	52831.4	94238.3	41990.8	53554	180479	60471.1	61900.6	60908.1	53784.9	78318.4	41771	87096.1	53802.2	85856.8	71725.4	79883.2	54180.5
LC/MS pos	1299	Amino acid	Aromatic amino acid metabolism (PEP derived)	tyrosine	840713	969492	680037	2.251e+06	1.99668e+06	2.71861e+06	2.01247e+06	7144987	8504225	4.88982e+06	3.2613e+06	1.42886e+06	6523842	2.06025e+06	12193665	2.06328e+06	7114501	17403280	2.94527e+06	4.80235e+06	5920395	2.70284e+06	2.45309e+06	723996	6.02598e+06	1.07715e+06	8436418	5.47834e+06	1.945e+06	4940631	2.0942e+06	1.34302e+06	49285256	9644296	9471804	8520317	1.50763e+06	7850595	3382427	8.15773e+06	1.99087e+06	11053317	15059833	11773036	11646744
GC/MS	1649	Amino acid	Branched Chain Amino Acids (pyruvate derived)	valine	211442	261820	122786	525345	443775	640446	579583	1.16776e+06	2.72624e+06	677274	819105	257328	1.27833e+06	508791	1.85364e+06	468999	989398	4.15728e+06	515948	509156	3.01833e+06	518836	791458	146033	1.10406e+06	139217	2.06109e+06	1.4385e+06	188077	699584	1.5224e+06	819388	264214880	1.11045e+06	1.56032e+06	1.15869e+06	401394	1.02485e+06	436113	843025	320555	3.29349e+06	5750603	2.74292e+06	2.73535e+06
GC/MS	35963	Carbohydrate	Glycolysis	dihydroxyacetone								189217	158889							73539.2						27295.8			106883		89477.8	162447		65106.7				189573
GC/MS	33453	Carbohydrate	TCA cycle	alpha-ketoglutarate	11120.4	16663	24269.3	23917.5	30981.1	39761.3	69928.6	56324.3	85177.5	90031											33199	25412.3	49951.6	7878.1	13839	26672.1	7514.12	56210.3	73341.1	85309.4	31841.6		133135				6345.06			29935.6		24616.1	31536.3	39571.1	42961.9
GC/MS	37516	Carbohydrate	Amino sugar and nucleotide sugar	arabonate				12393.8	5921.2	21510.9		40971.9	75768.4	24044.8														7077	32899	4531.41	56491.3	41558.9	3620.03	32480.3			63659.2	29168.7	34985.5					29975				48254.4	39952.1
GC/MS	1564	Carbohydrate	TCA cycle	citrate	2.2429e+06	2321251	4038829	4.19925e+06	3.1468e+06	5411267	5.13218e+06	5771192	9440539	4.25023e+06	5600997	5.28252e+06	4863683	6443206	5.25859e+06	8643034	3123262	9139355	2638573	5342904	7649078	2381279	5.27549e+06	3.02646e+06	5.68617e+06	2880235	8.2054e+06	8.35058e+06	3.23851e+06	6381696	3.40437e+06	4950142	2760656	11059876	15399429	16247619	3.63832e+06	17330382	4.00913e+06	14757080	3078041	4.82375e+06	3213413	10222757	8809478
GC/MS	27753	Carbohydrate	Sucrose, glucose,fructose metabolism	erythrose					7441.25	3365.18	4354.85	12397.5	16204.5		15591		2766.76	17349.4	16379		6949.5		6713.96	16537.4		1817.38			16179.4		8530.98	11808.4	5494	9700.25					10145.5	20600.8								10145.5
GC/MS	37427	Carbohydrate	Sucrose, glucose,fructose metabolism	erythrulose				47731.3		43807.3	26530.5	161672	265238	72474.9		56178					111362	125743							111362		112562	119690	8158.61	56197.1										111362				164235	138118
GC/MS	577	Carbohydrate	Sucrose, glucose,fructose metabolism	fructose				183290	77512.2	209086	165785	734872	1.25418e+06	288359				118293	511954	94414.9	249359	1.87381e+06		145920				26302	381127	29120.7	865904	741319	52253.2	306629	6044.41		124579	1.54977e+06	1.80884e+06	1.31233e+06	223521	1.05034e+06	306813	676638	6019.15	10452.2	16510.3	3.49553e+06	3.23906e+06
GC/MS	587	Carbohydrate	Amino sugar and nucleotide sugar	gluconate			2126.47	52723	93754.7	290427	831736	1.90955e+06	2.56858e+06	1.08498e+06								701907	55327.9	131637	804.238			32229.7	93754.7	124082	1.12683e+06	1.86354e+06	683196	1.41095e+06					51012.2	17621.1	73579.2	113930	196911	400582	8763.91			222938	524496
GC/MS	38507	Carbohydrate	Glycolysis	glucose	1540.08	2180.14	15253.3	9372453	6.971e+06	11105720	10283982	13969057	22160180	11400731	29698.4	100023	205570	4712578	123915016	9501204	24783226	726800448	7758727	13005246	13029.1	5420.92	5927	3945641	73801880	5520748	136142176	97189208	8.00403e+06	39281348		64689.8	201658	75221376	107607504	75288624	5.8948e+06	59650912	9174754	40681332	21085.5	10889.4	21433.8	107152544	122680360
GC/MS	1572	Carbohydrate	Glycolysis	glycerate				20299.8			32345.7														21607.6				19343.8	14920.9	48116.1	56945.4		36702.8			63343.3		25611.1						13969.2			51318.7	62438
GC/MS	1303	Carbohydrate	TCA cycle	malate	16110.6	9633.41	13652.1	34200.2	22212.2	32411.1	28824.7	78249.6	72219.5	31371.7											59793.8	17076	33944.5	8088.71	26544.5	22513.8	67518.2	81593.4	30391.8	42177.7			184153					35946.1		13565.1				37908.6	28714.7
GC/MS	599	Carbohydrate	Glycolysis	pyruvate	24107.2	23540.7	56639.5	26529.3	32787	38926.2	62494.1	64257.6	76993.4	53829.1	28257.2		41248.8	46982.7	18285.5	41105.5	20159.3			38565.8	35358.7	23395.8	31650.7	40887.2	34757.9	32465	62407.3	65565.8	64349.4	67650.4	63835.6	61267.2	79745.7		36791.9	52085.1	58468.5	25643.5			42974	20626.3	46688.6	65166.9	46970.4
GC/MS	563	Carbohydrate	Sucrose, glucose,fructose metabolism	sorbose				20676.6	15006.7	21692.7	35769.4	81951	181176	43205.1					42668.1			59546.2						6540.2	48203.3	5929.55	87308.4	56275.3	8302.53	33679.7				55656.8	32346.8	51107.2								109083	126118
LC/MS neg	32484	Cofactors, Prosthetic Groups, Electron Carriers	CoA metabolism	acetyl-CoA			3980.51	4463.25	3958.87	4937.37	5094.94	9301.19	9586.82	16816.4	5124.61	3058.39	5331.67	3645.26			4891.79	9634.56	7246.52	8036.42	4716.48	5577.29	5115.54	3596.72	6851.91	5323.4	6083.76	6573.78	8603.51	19773.6			12005.9	3485.77	4082.32	3765.74	3034.64	4425.66	6194.59	11198.8	2328.45	2070.51	3813.62	3600.08	6969.72
LC/MS pos	568	Cofactors, Prosthetic Groups, Electron Carriers	Biotin metabolism	biotin	98788.2	106865	55642.5	199830	200925	244495	193793	694348	841889	330403	298075	156748	554229	136669	1.17161e+06	226796	624363	1.52048e+06	249908	338218	569539	258590	205807	65379.2	521897	104295	773901	467375	136408	339699	159110	153095	4577873	816690	779270	687414	97045.7	677377	175371	637897	167272	767434	1.03984e+06	862719	821795
LC/MS neg	2134	Cofactors, Prosthetic Groups, Electron Carriers	Riboflavin and FAD metabolism	FAD	6756.25	4023.47	4680.11	7494.86	10240.9	6083.82	2898.61	4722.13	17822.3	10679.9	9183.96	8599.89	11910.8	9090.75	6618.01	9789.91	9020.93	11532.7	10105.5	11624.3	3479.63	7602.92	6260.34	10890.6	15446.6	8115.09	6926.02		6016.82	12576	3623.88	3890.37	36098.9	11551.2	14387.7	9903.3		10029.2	5140.06	14972.9	7209.82	6343.36	15120.2	12655.5	11330.7
LC/MS neg	5278	Cofactors, Prosthetic Groups, Electron Carriers	Nicotinate and nicotinamide metabolism	NAD+	92599.9	109997	130607	131503	142503	146540	159004	176852	98247.1	66760.2	75063.2	102904	142744	101187	46397.4	118760	143360	166332	104951	84859.6	125119	121295	113531	112324	107286	114819	130200	125302	83969.8	80049.7	110457	122743	23234.3	112004	181232	123172	115796	87706.1	74740	78340.6	108931	125309	146396	158659	162848
LC/MS pos	32380	Cofactors, Prosthetic Groups, Electron Carriers	Nicotinate and nicotinamide metabolism	NADP+	35502	21666	29367.3	46439.4	43280.8	49240.7	53177.9	107627	60924.3	39783.1	9280.72	20272.1	53311.5	33843.6	18092.2	35502	61396.5	138733	78136.4	56543.6	30085.9	40494.3	43851.2	37106.3	24393.8	40155.6	69751.1	56516.9	30342.8	57688.3		33182.4	163662	35502	56687.9	49182.8	52279.2	39337.4	38251.4	40834.8	21266	17883.3	41452.4	55907.3	76108
LC/MS pos	1827	Cofactors, Prosthetic Groups, Electron Carriers	Riboflavin and FAD metabolism	riboflavin (Vitamin B2)	58839.6	40583.6	55526.3	59313.3	43712.1	71015	33443.4	28193.3	38277.8	44374.1	62444.8	44250.5	40755.7	61608.3	74533.6	71997.8	34026.2	47986.7	26067.2	43484.5	50002.7	46557	86854.7	54573.3	30016.2	68527.4	35335.3	35860.6	29321.2	42165.3	99710.6	45410.6	129693	57467.6	51664.1	68364	35489.8	48372.5	33332.9	48523.4	74613.7	48616.7	58530.2	31186.4	54077
LC/MS neg	39541	Cofactors, Prosthetic Groups, Electron Carriers	Thiamine metabolism	thiamin (Vitamin B1)		5400.19		13154.4	8149.69	14730.5	10341	41374.6	40129.4	15925.6	11124.4		20258.6	6393.35	38261	7412.32	25211.4	57989.7	4989.33	8706.5	32575.4	11068.9	10653.4	3053.84	25613.2	2521.25	39538.4	28491.6	4334.14	17359.3	7606.91		256644	30269.7	37571.2	30480.5		29434.3	9225.28	22796.8		16276.8	22824.7	15341.8	20121
GC/MS	38002	Lipids	Glycerolipids	1,2-propanediol	420038	309136	399210	418571	300674	340681	316745	189706	266173	250531		289696	249022	409375	489884			345083		277151	453551	279407	539500	524473	174476	339275	340379	228591	349100	257928	392660	362512	670519	140253	173256	175100	377293	74604	172622	202091	210156	254156	427544	405091	299810
GC/MS	21127	Lipids	Glycerolipids	1-palmitoylglycerol (16:0)	12651	4376.27	12711	17285.2		19348.8	16881.7	18620.5	11068.8			3822.38		10576.6			14845.4	25216.4			17011.7		12335.3	16298.4	12890.8	10212	14799.8	20577	10612.7	16020.8							12711	28760.6			15101.8		7899.18
GC/MS	21188	Lipids	Glycerolipids	1-stearoylglycerol (18:0)	34937.9	14590	32363.3	39463.8	29960.8	86753.4	61146.3	62967.5	31667.5	23754.1	15694.3	19037.4		27016.9		36686.7	71657.3	82984.4	30669.7	26297.8	77589.1	25903.2	41113.7	34018.3	13510.8	54124.6	89454.3	79911.9	21892.9	42164.3	34211		65804.6	8407.63	33288	30740.8	55374.2	29180.7	13841.9	31018.8	33029.8	44810.5		29187.9	19176.9
GC/MS	1554	Lipids	Free fatty acid	2-ethylhexanoic acid	947835	1.68288e+06	454218	249317	1.12064e+06	275089	272342	152274	181914	530911	313441	312558	272782	336651	333796	324812	279300	268963	313409	242975	301537	955545	326315	1.19222e+06	323687	590947	166147	122925	892999	293444	705552	804607	145906	177843	144396	204779	508183	224835	326600	272609	288984	319186	371325	267582	255194
GC/MS	37253	Lipids	Free fatty acid	2-hydroxyglutarate	15703.8	13959	5269.78	9107.55		14668.5	16399.6	31081.3	54741.7	36755.6								21284		69178	23114.6	6862.61	17537.1		14750.2	10009.9	31575.7	57371.1	27440.5	96221.9			193226				16590.2			16592.7			26629.5	35112.4	65164.9
GC/MS	42103	Lipids	Free fatty acid	3-hydroxypropanoate	30547.5	26493.9	73873.6	32150.3	15477.4	50835.6		27894.7	35460.4	35296.6				31348.9							90427.2	22549.3	56326.3	56011.4	26579.9	45840.5	39227.3	34250.8	38516.2	28447	45913.4		147070			16784.4					37558.5		37062	41133.9	28247.3
LC/MS pos	43546	Lipids	Free fatty acid	5-methylnorleucine	23113.8	24801.2		20785.9	28165.9	65700.7	31980.4	91035.1	91376.2	45505.5	22250.7	14809.8	43651.3	19940.7	91484.8		61628.1	154094	42910.2	37644.8	51202.2	29056.8	31342.7	19374.8	49252.8		101075	58382	20437.7	25914.3	28342		402752	115394	65503.5	54934.7	19044.9	55460.2	28108.1	56956.3	18527.1	82841.4	91580.1	67075.4	63371
GC/MS	33963	Lipids	Cutin and cuticular	acetoacetate	41263.6	27799.6	38484.6	56404	32653.4	38558	39798.9	76416.8	69848.9	63726.3							39178.4				73015.3	41776.7	70716.6	32125.3	42338.9	34051.4	66765.6	81138.8	43278.6	46013.1	44350.9		173848	20873.3	34006						39429.9	88253.8	74398.4	12800.7	42110
LC/MS neg	32489	Lipids	Free fatty acid	caproate (6:0)	171733	74921.4	199768	215645	215261	226887	148698	138383	210811	205338	119758	109729	152540	181387	211383	204323	185557	161598	151353	349949	117868	111619	249419	148625	155600	184481	138426	175933	205926	271938	149302	102576	346113	113360	218548	234625	132580	163689	166054	128803	188285	88472.4	209037	205006	217730
LC/MS neg	32492	Lipids	Free fatty acid	caprylate (8:0)	88932.2	40741.6	92043.2	103402	95059.7	106011	102557	75994.7	139726	135449	79647.8	67446	119185	107864	108480	128073	126528	135720	117372	236903	89721.2	80998.7	151249	108531	113221	118722	70759.2	129235	149437	190969	110150	57572.3	246704	73553.3	125685	166171	95876.2	106866	114307	73250.9	103766	52703.7	136422	143789	186215
LC/MS neg	1644	Lipids	Free fatty acid	heptanoate (7:0)	100316	51775.1	86077.7	108110	100958	119910	69849.5	64457.7	89119.1	93203.1	50534.5	55286.5	65315.6	94739.5	91846.1	110362	83469.3	85883	71347.4	139595	61588.8	56279.4	130150	85526.2	65267.5	87621.1	49541.7	64451.7	81507.6	103459	83872.7	45953.4	161048	59251.6	82957.8	102949	50271	62191.6	78617.5	54583.9	91031.8	47143.6	91946.7	84987.8	103664
LC/MS neg	34732	Lipids	Free fatty acid	isovalerate (C5)	18602.1	22789.1	12845	40537.3	46992.7	44895.4	35728.8	132394	203982	92721.5	23365.7	25740.4	85581.5	30577.5	188521	41487.2	104531	329685	43163.1	77134.5	67941.1	52548.3	51254.9	11552	178564	21720.3	200455	137755	34836	125639	18790.1	19011.6	26940.7	200458	160133	168042	16778.6	170936	59883.6	152656	58301.5	237071	392234	306516	290840
GC/MS	12091	Lipids	Free fatty acid	methyl palmitate (16:0)	85260.9	107897	55304		111883	26246.8	23046			62742.4	72170.8	85983.7		133938	23706.5	81998.5				36916.6	38162	149847	21833.3	212531	67649.1	104089	33852.4	18846.5	159164	52498.7	73449.7	70892					100242	19448.2	54709.5	54248.5	60470.3	82342.8	90222.4	60962.3	62142.6
LC/MS neg	12035	Lipids	Free fatty acid	pelargonate (9:0)	242594	114351	223150	269025	188365	304368	272930	219875	342740	316249	170686	154034	267391	250347	180754	295523	263925	271330	207830	401305	169504	149119	299060	238738	197006	202017	153485	243335	235002	364364	256975	110555	441761	145522	232222	286707	239700	183130	206966	146354	176946	116680	204673	239336	298563
GC/MS	43399	Lipids	Free fatty acid	tetradecanol	107570	149640	52013.5	33841.5	70401.9	13563.3	38809.1		38356.4	79002.3	40900.2	113457	76671.9	124047		100474		29375.7	32998.5	29899.1	27632	67983.5	27220.2	73524.1	23695.8	50026.1	21965.4	20214.1	50999.1	61770.5	53896.2	69829.3		50917.2	38865.6	46658.7	60402.6	66439.3	51510.2	58415.5	47963.6	39094.9	57516.5	36310.1	43289.3
LC/MS neg	33443	Lipids	Free fatty acid	valerate (5:0)	211542	94970.5	204791	197547	205364	179464	196085	188633	252433	275247	90698.4	87737.3	156821	134360	188014	154065	175229	152583	140522	237062	71309.7	73947.3	193689	135924	137474	131161	169095	180674	181816	240600	107527	67844	13766.4	106526	168957	176213	99422.9	146865	138581	115285	139302	68688.9	182295	166910	194502
LC/MS neg	32634	N/A	N/A	X - 11317	71889.7	259985	96179.1	156336	73012.2	119583	75336.1	53138.8	106516	88690.2	90182.7	90838.1	145872	114776	65762.1	111783	74706.8	227592	106098	72776.1	91903.7	132405	129991	133339	129304	112115	86856.9	63419.6	71578.8	64232.8	131835	105923	167988	89700.9	191465	89300.7	184553	102268	76561.8	65726.9	123277	79042	97615.6	89252	167124
LC/MS pos	39533	N/A	N/A	X - 11396	4825056	3.16582e+06	4.83772e+06	4.1543e+06	4249723	3.32919e+06	3812283	4090518	4.47132e+06	5.07645e+06	3.99487e+06	3500340	4.42892e+06	3.66166e+06	4.41715e+06	4.46792e+06	3.40408e+06	3.41095e+06	3.74074e+06	3.73608e+06	3.14034e+06	2.97032e+06	4.5005e+06	3.96325e+06	4.142e+06	3773532	3327818	3.35111e+06	4.00782e+06	4.28847e+06	3.32682e+06	3.31045e+06	3.42806e+06	4.02124e+06	3.94059e+06	3.79249e+06	3.08951e+06	4.01785e+06	3.7412e+06	3.81082e+06	5168987	3.78136e+06	4.40384e+06	2.93962e+06	3.56233e+06
LC/MS pos	33026	N/A	N/A	X - 11684		18947.6	44458.7	46216.9	28402.3	41075.7	27358	53669.3	29540.1	32441.7	81970.1	71423	59630.6	90471	107104	131558	41948.8	45070.1	37359.8	43342.2	70110	40855.6	30793.4	62623.2	36501	36361.7	38942.7	41295.9		78621.2	31108.5		308669	41586.6	47384.4	54694.6	57702.3		41270	32411.6	88874.4	35706.4	70796	50223	40955.1
LC/MS neg	33185	N/A	N/A	X - 11840	65461.2	51705.1	76987.4	80493.9	67447.8	102758	53676.1	49044	69495	81111.2	41201.7	37263	58646.1	80716.6	103662	82045.1	51228.3	55721.7	54557.1	125222	69243.7	40284.8	90313.7	73067.9	42687.1	79113	48375.3	49862.6	52754.2	78449	76669.8	28625.1	106576	27588.3	67029.9	72134.2	55100.2	40652.2	40255.8	32204.4	46594	23269.2	62218.1	54606.7	69699.1
LC/MS pos	34829	N/A	N/A	X - 13137				15776.5	17120.9	27561.8	16650.1	36576	43036.9	25511			21271.3		38861.3		29974.4	57458.4		43188.1	37521.4	26903.5	20110.3		39570.6		65288.3	43354.1	19300.6	38382.2	16656		242953	35284.3	38976.4	41047.6		34957.7	12555.5	49664.6		27941.1	38804.7	44127.4	36526.2
LC/MS pos	35247	N/A	N/A	X - 13483	18610.5	22394.3	44460.1		67577	42307.2	40481.9	86211.7	96676.9	31715.8	73136	42713.9	72770.2	39099.2	70855.6	19722.7	84624.8	62381.7	20629.9		33876.8	43541	38311		102665		70128.8	101151	26509.8	71462.2	85419.4		294170	115319	126063	69678.9	30558.4	117348	104980	73455.6		117237	102704	58213.3	67744
LC/MS pos	35327	N/A	N/A	X - 13549	40418.4	54365.5	58586.8	105345	52824.5	49910.8	29531	84600.7	33030.7	47249	55463.1	65226.7	52157.8	45947.1	45040.7	38078.4	58630.3	23353.7	24490	31853.3	57902.2	42595.2	73522.5	56932.3	41867.1	139261	82768.8	29153.1	35888.4	36148.6	64734	51546.8	134996	66788	177701	78546.6	98103.9	55643.2	50264.9	28966.5	52789.2	102264	73818.6	57304.9	170655
LC/MS neg	37751	N/A	N/A	X - 15503	11687.6	4454.1	14727.3	16477.1	12207	15990.7	22354	19348.3	20899.7	21950.6	10802.2	7343.78	16176.5	12913	20709.3	11623.5	14392.9	9799.03	11903.7	31663.7	11806.7	7678.09	18562.5	15597.7	10802.2	19250.9	18567.5	17838.2	16222.7	28112.4	14943.2	6413.18	31396.6	10703.7	23418.1	12893.5	14183.7	10977.7	11900.2	11800.6	13947.8	5863	17464.9	13656.4	17426.9
LC/MS pos	37807	N/A	N/A	X - 15558	65214.2	99230.7	108159	62559.4	72287.6	81413.5	94945	81219.8	85171.5	62325.2	66321	125822	94020.6	115813	50421.4	63257.2	88584.4	96423.7	41918.2	77342.4	158973	103336	148526	167189	86063.2	52686.2	142858	115021	73496.8	302618	41830		143753	85508.6	101284	52806.8	56153.3	114219		63343.7	39993.3	21458.9	129605	75449.7	131178
LC/MS pos	37808	N/A	N/A	X - 15559	348623	370844	421002	394165	293825	287883	542158	332291	384582	320269	201641	605354	384927	651426	193789	192839	517707	472400	115031	390408	670823	397547	638559	799411	372065	235668	994361	740504	322099	2.15215e+06	101264	67802.4	961120	418037	779133	409275	276077	523002		366059	201049	95301.7	744524	365274	591726
LC/MS pos	37811	N/A	N/A	X - 15562	818624	1.03991e+06	943828	838390	687967	829273	1.28628e+06	920041	854685	846017	476086	1.47049e+06	1.12319e+06	1.63042e+06	555384	419519	1.27921e+06	1.14288e+06	361609	1.02133e+06	1.97935e+06	1.13228e+06	2.05806e+06	2138959	772078	555180	2.56846e+06	1809687	687368	5.71571e+06	305955	133295	2.05469e+06	982677	1.74805e+06	406576	721238	1.77575e+06	206724	1.17002e+06	443468	217754	1.90338e+06	842646	1.46982e+06
LC/MS pos	37812	N/A	N/A	X - 15563	385192	390504	415605	409573	249336	318560	538847	340694	292853	361607	217110	679909	494950	773521	250420	215548	454371	490931	111019	450480	803711	525935	580217	846055	297547	195546	959816	660855	259173	2.41554e+06	179188	115202	668661	412589	810510	150490	377368	734496	135570	447911	193659	98895.2	816310	387621	768314
LC/MS pos	37826	N/A	N/A	X - 15577			31641	26583			32373.1		25930.7	36161.5	81804.6	57294.4	55509.1	65768.2	94773.9	105981	27540.1	30026	28360	36137.3	51202.8	32402.4	30251.8	25452.9	24999.7	31992.8	41236.4	38802	26476.9	40140.9		27089.6	246503	46695.7	36650.4	51842.9	38143.7				79034.3	31302.7	54902	35387.1	33024.4
LC/MS neg	37906	N/A	N/A	X - 15657	43521.5	43986.5	80891.9	110339	65417.7	59659.1	47538.6	88028.7	75362	37071.1	62448	65497.3	72410	83958.5	95038.1	61266.4	62413.2	30293.6	29648.2	40958.4	43241.8	57246.8	97182.2	81938.8	46171.6	115658	64797.7	32489.4	39527.3	44524.3	85245.2	56083.1	84526.3	76711.3	126642	74861.5	113634	68755.6	64810.7	54756.1	114025	65390.9	60120.6	40946.8	70278.4
LC/MS pos	38360	N/A	N/A	X - 15930	5.28587e+06	2.7385e+06	7.45934e+06	4499948	4.96062e+06	4.69241e+06	3.6157e+06	5736485	8292323	6249294	3640870	3.33362e+06	6320870	4.72414e+06	5775796	4896473	6.18413e+06	6185673	5216376	7.52809e+06	4.71448e+06	3.97916e+06	5823861	4.28239e+06	5.29456e+06	6.86707e+06	4486348	5.51962e+06	6114358	5933523	5.29507e+06	3.5972e+06	9727619	3934474	4994222	4.61043e+06	3.22283e+06	6.79683e+06	5.36518e+06	4.10702e+06	3895279	3871120	5721557	7340052	5763941
LC/MS pos	38514	N/A	N/A	X - 16071	150661	173474	237070	232756	211391	194368	203562	374778	416975	372612	110842	164793	197028	145337	273242	150291	207406	316901	150309	204244	246941	196950	280458	202636	259370	176595	309442	333471	195111	280556	114183	90568.7	764077	185565	186466	170501	131836	195715	188144	226550	129099	159782	205636	142962	199911
LC/MS neg	38840	N/A	N/A	X - 16271		5958.33		16376.2				4879.44				23468.5						5514.59			30240.5	25556.9		10735.2						7439.2	9109.38			10735.2	26515.1					22970.1			27960	29883.6	96649.3
LC/MS pos	39259	N/A	N/A	X - 16682		223826	153511	198092	92681.6	111883	222821	155828	137306		277930	354284	463480	265848	571698	264025	231621	385232		247077		246840	191030	194192		90729.9	184158	389241	186439	256314		156576	529142	256732		227978	310547	226009	278268	181120	394347	302773	401915	320087	299228
LC/MS pos	41331	N/A	N/A	X - 18227	28770.2	20061.3	21801	26136.1	21534.9	42001.1	34116.6	84105.5	67593.5	49328.6	30335.1	32551.3	40759.7	24520.7	56071.5	32392.5	53677.2	108825	43294.2	23319.1	56943.6	29037.1	57240.1	17791.2	70457.4	40748.5	73616.7	73919.9	23082.9	52958.4	31691.3	57208	445977	74472.2	74369.5	104367	27668.3	87001.7	31714.5	126275	36830.9	88067.1	122410	113852	88794.8
LC/MS pos	41783	N/A	N/A	X - 18554	214249	159645	276769	299830	211184	367038	173215	127936	146529	164749	187231	157913	145657	232740	297501	274223	138663	129292	110353	161752	240175	169504	255939	296491	87622.2	335776	101185	138434	156244	156642	352629	128309	244439	86428.2	166566	164146	210453	130397	134869	108801	266863	149845	169830	187480	179411
LC/MS pos	42193	N/A	N/A	X - 18808	1.57974e+06	1.17787e+06	1.97358e+06	2.03683e+06	1.34876e+06	2423663	1466640	1.13005e+06	1.37088e+06	1.44176e+06	1.38683e+06	1.19787e+06	1.42197e+06	1.92489e+06	2.12046e+06	2.11978e+06	1.4311e+06	1.13138e+06	1.17653e+06	1.94966e+06	2.15231e+06	1.4662e+06	2.49418e+06	2.34302e+06	1.02244e+06	2.47323e+06	1.28547e+06	1.57578e+06	1.54811e+06	1.8429e+06	2.62576e+06	951131	2.46755e+06	750877	1.65776e+06	1.59702e+06	1.80209e+06	1.26165e+06	1.33712e+06	1.10659e+06	1721307	893442	1.35739e+06	1.95966e+06	1.66677e+06
LC/MS pos	42376	N/A	N/A	X - 18978	110522	92926.4	144214	141041	130692	184074	126652	101985	139833	130709	110710	89008.2	110851	158524	159619	143879	156218	65908.5	106466	130778	114764	96921.1	144570	142361	82912.9	153842	97990	120535	106787	118210	160523	70721.7	179628	73857.2	118809	121161	126049	112577	87062.1	98413.9	137609	71710.6	101444	101781	124855
LC/MS neg	42887	N/A	N/A	X - 19411								4086.68	4224.13									4086.68							3381.94		7421.18	2553.78		1989.68			210247	4203.78	3077.94	2842.33		4086.68		4357.38			3478.47
LC/MS pos	43754	N/A	N/A	X - 19978	964692	375287	1.25735e+06	635904	832573	532700	505308	576026	502722	804660	678911	677563	755915	793581	1.00526e+06	995390	479351	462369	442925	379943	485691	493310	1.30649e+06	914321	514338	764505	392318	619598	616906	816638	1.08814e+06	459376	1.0577e+06	289447	576628	570094	375855	718163	450884	438613	1.03973e+06	455281	580410	543651	486729
LC/MS neg	45117	N/A	N/A	X - 20516	1.05301e+06	1.14555e+06	641379	2.62775e+06	2685743	3.17473e+06	2.41708e+06	8742476	10142285	4.59586e+06	4438821	1.50031e+06	7709760	2500828	16308766	2.52508e+06	8440529	19307082	2948143	4537792	7.44566e+06	3.34376e+06	3.2272e+06	753652	8288736	1.40555e+06	9850799	6458108	1.86695e+06	4.97081e+06	2.22398e+06	1.4461e+06	63923720	11674843	10770542	9831275	1.45185e+06	9426241	3.01642e+06	8.32383e+06	2.40443e+06	13589846	18262146	11716714	13791275
LC/MS neg	45118	N/A	N/A	X - 20517	684705	376136	430965	740111	771002	261650	361240	947711	1.13364e+06	1.18412e+06	368155	338627	291199	273548	237910	345241	268694	406935	350397	623814	464423	727731	399831	674580	876623	299947	462980	214565	588842	985605	197688	320571	547304	847607	772935	202572	149471	431922	306626	1.16032e+06	344934	185988	916609	532700	907390
LC/MS neg	45119	N/A	N/A	X - 20518	373545	170182	191701	338356	379328	109201	182470	453251	588580	588352	191771	194355	149044	132675	123954	148723	120522	248944	229247	337137	225048	470361	156919	334824	409520	145652	290965	105142	290812	386753	83129.8	161495	264952	557794	459968	116166	95181.7	203057	195204	623797	150223	82558.3	412002	191477	364415
LC/MS neg	45120	N/A	N/A	X - 20519	182956	124884	234909	215984	217457	180523	178993	312236	343498	360888	125195	87095.6	198992	89918	63198.5	105769	137514	281450	182092	204204	127670	311160	254195	276249	238310	159355	310243	229864	333209	415720	74368.2	132934	289295	193355	213466	165600	138854	154770	188769	272726	32322.3	139098	178370	175658	215091
LC/MS neg	45121	N/A	N/A	X - 20520	959765	3.68807e+06	738635	667377	523492	796283	540542	266213	622586	771813	422629	826579	917870	802361	379020	768081	480098	2002801	958166	425906	1131444	997956	1.12885e+06	1.16095e+06	2184826	1.26573e+06	404423	306746	584107	745036	652142	959270	880588	1.44109e+06	1.05316e+06	443542	1.3728e+06	993410	385220	731831	607742	613822	693101	774836	1.0417e+06
LC/MS pos	45123	N/A	N/A	X - 20522	746140	520060	951547	906371	736276	1.0482e+06	1.07349e+06	866715	1.04348e+06	1.23462e+06	877251	582446	1084080	970030	1036338	874241	826694	743628	820311	1.55343e+06	718054	540118	1136438	800703	803289	1.0037e+06	880886	975301	1.08275e+06	1.16122e+06	940044	419563		705039	1.06305e+06	1.0535e+06	896054	797216	845366	711989	955130	369532	962863	854948	1.03083e+06
LC/MS pos	45124	N/A	N/A	X - 20523	289617	326224	257831	247587	292227	324197	392512	554544	357154	532884	235093	235978	251886	201713	91834.2	202624	263651	292173	247007	310856	477757	297400	204482	260236	269129	331238	490699	465217	485612	619240	353143	419592	362005	118520	262690	211494	344373	525460	737513	744062	595269	993065	180466	313983	221551
LC/MS pos	45125	N/A	N/A	X - 20524								808.155			8785.72	10738.3	12587.8	10618.6	6528.85	11445.3	15025.6	16632.3	12053.6	11793.3		380.994		755.347					758.966		268183	193725	168700	195512	263406	220988	204193	193933	216140	255898	327810	321237	339011	458472	337360
LC/MS pos	45126	N/A	N/A	X - 20525	15859716	6589530	20171212	11587723	12997777	10265360	8759476	10422725	9167103	14101630	11097773	10545322	12844637	13760867	17522832	16668159	10207653	8.3376e+06	8.10108e+06	7258420	8104128	9222450	18742184	12941880	8358859	13741962	7244877	10502651	9569280	13775626	16952824	8444158	17731438	5955357	10628328	10198314	7017717	11180073	7791444	8.38347e+06	12498909	8048428	9603727	9975747	8382469
LC/MS pos	45189	N/A	N/A	X - 20588				9295.02		7398.08	13480.8	22759.7	24383.1	15599.3	14866.6	12994.4	26636.7	10788.2	24642.5	18015.3	18726.2	56443.3	16857.5	14481.1	28736.2	29089.1	22057.8	18387.5	51107.5		48635.4	30127.3	24935.1	37546.2	21956.7	24248.8	218253	42386.2	42200.5	33148	18895.3	38765.1	27705.6	63139.5	25283.5	45884.2	66088.7	45643.3	36743.5
LC/MS pos	555	Nucleotide	Purine metabolism	adenosine	366383	628364	749114	739096	523497	1.33701e+06	833292	842844	343362	388363	247125	648029	756829	652985	191101	610143	665220	1.20919e+06	329664	315863	368363	227801	285066	355019	178494	463881	424643	494127	254101	203707	739277	419715	2.03383e+06	280098	987929	731718	758973	408658	449216	223041	489548	265639	915444	849496	1.00643e+06
LC/MS pos	32342	Nucleotide	Purine metabolism	AMP	53580.1	94869.4	103987	130418	67725.2	177365	132565	199878	170258	233256	71208.4	77106.5	109673	88954.8	46530.1	78298.7	113590	127422	123576	191186	94377	50296.7	87338.9	84409.6	71158.3	87799.6	128126	159884	140178	212319	98818.8	41040.6	199645	48305.3	102237	132933	146650	102994	146419	123547	69386.2	53070	105053	148027	149728
LC/MS neg	1573	Nucleotide	Purine metabolism	guanosine		6109.06	7336.86	7386.55	5824.3	17437.3	9268.07	9843.54	3746.97	2807.12	5891.81	10970.7	11605.1	10543.2	4187.31	9458.2	11507.2	20461.8	6788.66		7910.17	6221.84	6722.96	6233.06	5182.17	9830.3	8654.45	10431.5		6034.8	10814.4	7601.55	44740	6068.54	17349.8	10823.1	9171.98	4120.82	4947.4	4834.72	6722.96	3762.12	12952.6	11106	15243
LC/MS pos	2849	Nucleotide	Purine metabolism	5'- GMP	106429	97244.7	117573	144609	162333	163398	159439	174708	59996.7	39084.4	79055.9	91991.7	190019	150964	57018.5	111682	207304	228574	139625	58864.5	169633	116425	101837	123362	139284	121751	131188	94536.9	52008.8	46197	101837	81957.4	137736	92127.8	168709	120809	108490	50132.4	40827.1	33779.1	96771.9	114918	132528	170565	196619
GC/MS	1505	Nucleotide	Pyrimidine metabolism	orotate			68759.8	61915.6	26783.4	176979	58426.5	221966	156312	33693.8											47769.6		28619.6		36475.3	30912.4	107342	83000.6	15053.2	27101.2			33693.8												28672.7
GC/MS	605	Nucleotide	Pyrimidine metabolism	uracil	36975.6	30610	27173.5	45713.4	36871.4	73625.2	52025.2	164911	182241	44876.8	47898.5		176501		253695	50093.4	100961	722820	53398.1	62575.1	280504	53949.3	86727.3	20504.4	88199.2	19986.1	159450	136248	23591.9	56015.8	152973	100396	16777514	145510	175857	153139	56046.3	119693	61933.7	57788.3	24134.4	157518	315235	145756	239173
LC/MS pos	37063	Peptide	gamma-glutamyl	gamma-glutamylalanine	199761	141462	193497	179438	242333	244968	304307	432883	918280	1.02696e+06	157672	163517	231247	275632	87393.5	223526	128780	694827	323547	581478	234666	207705	308565	338974	105689	246636	236283	426156	482746	2320320	467734	144816	475586	166302	311696	1.29494e+06	297269	210007	742582	2.1117e+06	264899	273748	215105	382315	282263
LC/MS pos	1778	Peptide	gamma-glutamyl	gamma-glutamylcysteine	270496	178136	47156.6	54664.1	112225	76246.7	119797	215660	350545	566435	351773	361221	261637	175345	59767.9	245348	263833	353283	314314	388437	232594	320066	105571	149845	227298	136972	234902	172938	240924	486347	227074	370211	103717	735998	308146	327702	207296	446124	428021	2.15356e+06	272988	461765	346595	394856	216561
LC/MS pos	34456	Peptide	gamma-glutamyl	gamma-glutamylisoleucine*	90807.1	54427.7	42597.5	97263.8	58020.8	140007	88793.1	175871	145182	173253	66806.1	58139.8	130034	56850.6	67530.3	63436.5	134450	155096	115816	153613	122071	88925.7	64942.5	60053	90694.2	71982.8	93419.8	90450.4	73457.5	103687	58639.5	67337.6	343241	84833.2	155279	100302	79976.5	109836	94170.1	181960	55186.7	92968.1	107257	99485.2	77203.2
LC/MS pos	18369	Peptide	gamma-glutamyl	gamma-glutamylleucine		36982.9	41627.5	45366.4	33357.3	52980.4	37758.4	93759.4	68511.8	79097.7	30139	33015.9	68896.4	37768.6	37529.6	54338.5	42997.2	94382.5	49239.8	84654.8	55882.7	23213.3			61779	24647.5	77652.4	68485.6	40678	83597.2	21206.2	26613.9	249609	60168	80361.5	62668	29687	75151	40647.2	59697.8	24839.6	42997.2	57424.4	85224.9	55607
LC/MS pos	32393	Peptide	gamma-glutamyl	gamma-glutamylvaline	222246	183478	192320	129178	156564	142758	199884	232200	190759	249577	214182	176385	191189	200016	175814	183940	266858	275459	225582	254385	151655	161144	123795	175897	121214	171961	173118	150056	116567	214736	100668	126606	465157	170096	256580	242545	174779	174986	163893	334315	206379	215973	280685	232544	246095
LC/MS pos	40045	Peptide	Dipeptide	leucylglycine	130378	72855.1	145439	175704	128742	162441	152427	203915	201645	153017	77722.5	66819.2	202599	109033	106308	109568	143839	148239	117421	205913	116563	89430.1	123374	108906	96717.2	106435	132745	165247	129804	171537	107670	88382.8		74151.2	206557	123807	111418	89095.3	135143	142543	120766	84816.6	178852	87147.2	202992
GC/MS	15778	Secondary metabolism	Benzenoids	benzoate	1.21826e+06	851350	1.45779e+06	1.15475e+06	850727	1.33147e+06	1.09984e+06	781208	1.00025e+06	1.15627e+06	1.03926e+06	945615	952967	1.05626e+06	920158	1.35081e+06	884156	707186	777543	1.45583e+06	1.51654e+06	870515	2.18821e+06	1.85259e+06	662383	1.40961e+06	938167	1.06879e+06	1.22993e+06	1.2998e+06	1.91314e+06	909210	4.78961e+06	550910	923128	1.00492e+06	1359789	712197	847878	695868	946414	852622	1.26497e+06	1.07332e+06	1.12131e+06
GC/MS	37499	Secondary metabolism	Benzenoids	p-toluic acid	177950	118838	223680	221177	120891	294632	122338	115808	153540	158210	131679	55698.2	124564	175828	215597	117323			138500	226269	279149	134119	285756	324505	92915.8	269725	99861.1	126854	167345	193455	226368	89498.4	515872	29656.3	168341	126942	173534	58116.2	92585.4	45169.3	118746	81448.5	141350	189671	218174
GC/MS	27548	Xenobiotics	Chemicals	2-phenoxyethanol	1.00355e+06	3618967	740320	206181	1.66696e+06	322641	379077	49690.1	142704	862789	515036	314833									323179	2.29188e+06	320502	2.23451e+06	323320	764474		112485	1.9921e+06	353454	949210	1.12223e+06		37099.7			830573	59826.8	287734	89948.4	199429	326027	700683	458790	172975
LC/MS pos	38154	Xenobiotics	Chemicals	heptaethylene glycol	341228	270316	359947	408946	343488	428830	263923	215643	235846	261660	345415	313727	299665	415867	382482	400667	237669	214001	210165	299679	310351	236345	442301	361071	196665	415911	215145	245686	244746	260822	577827	251394	349689	213173	339373	342916	288680	230416	269178	199051	483728	231240	265627	285397	288104
LC/MS pos	38133	Xenobiotics	Chemicals	hexaethylene glycol	340966	275015	347585	429618	328182	469622	229703	213838	244337	251127	272619	304908	269370	403460	343024	339008	211429	196976	232113	282779	345973	267807	554647	372269	208156	451337	245925	222705	260109	314759	526804	269307	361106	181272	300314	320915	288334	244829	269723	213966	439376	223069	268174	260994	278795
LC/MS pos	42361	Xenobiotics	Chemicals	octaethylene glycol	1.65526e+06	1.35401e+06	1.99425e+06	2.12026e+06	1.48704e+06	2256799	1385416	1.15131e+06	1.33872e+06	1.2571e+06	1.68236e+06	1.41765e+06	1.30115e+06	2154849	2.28188e+06	2161220	1328920	1.14956e+06	1.03844e+06	1.39076e+06	2.13468e+06	1.5766e+06	2453413	2.08454e+06	1.03849e+06	2.59538e+06	1.14428e+06	1.38149e+06	1.35e+06	1.46857e+06	3036818	1.20944e+06	1.88944e+06	885037	1.72442e+06	1.67238e+06	1734877	1.35177e+06	1.35754e+06	1.08598e+06	2114570	1.26541e+06	1.30703e+06	1.5555e+06	1.6455e+06
LC/MS pos	38158	Xenobiotics	Chemicals	pentaethylene glycol	532582	380208	635561	769020	475623	771773	507467	460407	388922	509227	514216	430838	433378	702010	698570	635272	373295	381249	387881	653928	642919	395119	845050	674716	439183	743565	346875	451090	482771	583275	882559	321450	748249	455010	541488	515626	628235	426279	452834	329386	647042	341136	476081	507363	570460
LC/MS pos	38101	Xenobiotics	Chemicals	tetraethylene glycol	1.41517e+06	1120225	1658201	1.91575e+06	1.34919e+06	2170547	2.11619e+06	1579981	1.9807e+06	2.17097e+06	1.43034e+06	1.11419e+06	1.94299e+06	1.79144e+06	1.66558e+06	1.92366e+06	1.5561e+06	1.35733e+06	1.44823e+06	2822769	1.53214e+06	1.07644e+06	2455345	1.93208e+06	1387722	1.96382e+06	1.83706e+06	2.17564e+06	1.95494e+06	2682497	1.97164e+06	663647	3190562	1.00531e+06	2.16769e+06	2.04452e+06	1.92281e+06	1.51203e+06	1.66299e+06	1.26165e+06	1.8474e+06	644950	1.73967e+06	1.92314e+06	2.008e+06
LC/MS pos	27743	Xenobiotics	Chemicals	triethyleneglycol	7.80987e+06	6.48922e+06	9459090	9503177	7756807	11497531	12758296	10859498	12419246	11527206	7608817	6175418	10650674	9554582	13014645	10395162	11922260	7.83423e+06	9564876	14205385	9734947	6.92636e+06	9571178	10334678	8.28423e+06	9882710	9511709	13053786	10961680	11793165	8.1935e+06	4248049	16019113	6.04432e+06	10249012	8800387	9471610	7152758	8672252	7.71188e+06	7.22781e+06	4835159	9594766	14136680	9960533
[truncated: 55 more columns]

## Sheet: Normalized data
Strain	Δura3	Δura3	Δura3	Δura3	Δura3	Δura3	Δura3	Δura3	Δura3	Δura3	ΔtrmB	ΔtrmB	ΔtrmB	ΔtrmB	ΔtrmB	ΔtrmB	ΔtrmB	ΔtrmB	ΔtrmB	ΔtrmB
Time after glucose addition	-240	-60	0	5	10	20	45	90	180	360	-240	-60	0	5	10	20	45	90	180	360
Chemical
1,2-propanediol	422984	437396	386983	417857	285712	310657	440840	212299	351594	216215	307956	476622	452587	356670	419547	303637	339643	200233	320050	318952
dihydroxyacetone	43959.3	43959.3	43959.3	210019	127660	90613.4	79845.8	154612	124806	75389.3	130692	43959.3	43959.3	77952.7	147108	153967	108579	295435	114428	154277
1-palmitoylglycerol (16:0)	23799.9	8367.46	16899.3	26869.2	17480.1	25786.2	20173.4	24370.7	15533.8	15222.9	18503.2	19331.7	12830.2	7952.46	23644.2	13772	14147.8	14166	23597.4	20208.3
1-stearoylglycerol (18:0)	53004.7	41451	53274.6	41356.5	29889.6	64295.9	79329.2	55143.8	35858.6	42745.1	40432.2	19478.9	23129.9	30411.7	61579.7	47580.9	30955.2	27726.5	43662.7	45881.3
2-aminoadipate	63195.5	75223.9	70287.8	76657.7	49716.5	76830.9	80420.9	79677.3	109100	149034	175088	148595	107500	124820	81783.2	87480.3	109131	110475	87363.1	85925.7
2-ethylhexanoic acid	598559	1.15183e+06	342873	289113	247883	366319	397432	192161	490067	285288	430446	771965	608559	531930	469975	550132	685858	269572	407628	286525
2-hydroxyglutarate	30333	21337.9	20586.2	25960.7	37895.8	25284.9	21294.9	30057.9	51549.7	77880.5	89762.6	97473.9	62227.4	83462	38704.6	93741.2	76424.1	109152	63128.8	65571.2
2-phenoxyethanol	687850	2.06719e+06	522608	634248	833043	507206	859530	70603.8	861323	314541	643216	1.07693e+06	569635	540815	676128	211252	1.07146e+06	126628	354084	407497
3-hydroxypropanoate	66633.1	45910.6	70772.6	44441.2	29725.7	50127.5	36359.7	28953	46609.5	32298.6	50282.2	28923.9	32561.9	48271.7	41901.3	28923.9	40855.6	34463.6	39841.7	42988.2
3-methyl-2-oxovalerate	52861.3	56307.1	56797	49750.9	91102.9	67105	62618.3	87730.5	63535.9	81253.3	45894.5	39155.5	31574.3	32357.2	43840.5	34606.6	31716.4	57022.1	28548	45345.3
4-methyl-2-oxopentanoate	99305.7	123008	93106.8	149555	185645	139017	136550	183150	137752	159125	76256.6	69334.4	71636.7	63305.2	79446.7	72493.6	75555.1	112195	58888.2	95487.8
5-methylnorleucine	40270.2	57254.6	53995.3	60543.6	55823.9	88116.8	51661.3	74420.5	48737.5	57416.8	78457.9	66646.4	57761	53318.6	61794.8	64000.7	51877.1	74207.8	39844.9	61857.3
5-methylthioadenosine (MTA)	93742.8	141747	123682	138887	127382	161120	182557	181037	197859	163649	47743.6	55378.4	54687.8	65738.6	73863.6	75625	90866.4	83712.2	158894	127855
5-oxoproline	643732	722703	790213	778214	1.07196e+06	772796	816104	1.0084e+06	701583	848889	1.23695e+06	1.38346e+06	1.30626e+06	1.37089e+06	1.76764e+06	1.83565e+06	1.45898e+06	2.154e+06	1.10226e+06	1.91302e+06
acetoacetate	67454.4	78973.3	71377.6	47798.9	44712.6	55414	60646	53784.8	58683.8	63355.6	63848	63159.8	43146.1	61650.6	43671.9	65027.6	41506.2	73615.4	49177.7	37406.4
acetyl-CoA	5941.78	6344.98	6773.56	7021.3	7402.8	7965.01	6119.23	8353.28	9572.76	17001.8	9263.66	8646.97	8940.25	9846.03	10868.7	9120.2	10018.2	9655.95	11097.1	10439.6
adenosine	522214	638149	588268	605103	500357	646661	759866	557051	419273	321127	36413	48854	45378.5	48925.2	57620	49189.6	59993.3	71888.7	80282.4	104399
AMP	97894.5	101409	110211	125162	92578	139173	153071	136376	175378	186252	62445.5	62045.6	64020.7	64078	43914	51270.7	78663.4	59172.2	77941	88903.9
alanine	1.70119e+06	1.56114e+06	2.02132e+06	1.62559e+06	2.20541e+06	1.94006e+06	1.45005e+06	2.6195e+06	1.47743e+06	2.07116e+06	3.32827e+06	2.2525e+06	2.75158e+06	1.66349e+06	1.7886e+06	2.25221e+06	1.43504e+06	2.95913e+06	1.39845e+06	1.62675e+06
alpha-hydroxyisocaproate	16258.2	14939.8	11794.3	11521.3	13730.4	11232.1	12058	13159.5	9143.49	14640.6	40089.2	21009.6	35898.3	26590.8	39793.4	37911.7	19529.5	63138.6	21045.9	35736.8
alpha-ketoglutarate	35168.6	38087.3	45196	33215	36879.6	53981.4	37299.3	51401.6	88581.1	88217.4	68439.2	42687.3	63947.8	45161.6	25886.3	26282.5	84744.7	59085.3	48660.2	35527
arabonate	1569.28	1569.28	1569.28	31820.2	30562.6	31191.5	33603.8	34090.7	35083.3	39470.4	9404.23	1569.28	1569.28	44670.8	43260.6	73334.4	33719.9	80653	33161.4	39909.1
arginine	168012	135896	123316	108784	135766	134161	158909	77064.3	86427.2	120578	431697	529720	316483	153294	79911.8	153757	184989	166952	92471.9	102263
asparagine	135168	23049.9	45055	60420	48912.4	57385.6	65761.4	88121.8	78545.9	55534.1	258123	97942.5	72693.7	99601.5	105793	152346	63758.8	281188	60974.5	111964
aspartate	251496	182520	191598	244698	375425	288879	295846	411256	296366	275064	223032	391614	322823	250019	325431	573334	315591	665150	144976	440889
benzoate	1.40571e+06	1.20668e+06	1.25804e+06	1.09599e+06	719368	1.22384e+06	1.17964e+06	745136	1.09796e+06	902750	756491	1.0539e+06	752806	969680	751395	869685	897150	550516	949113	691700
beta-methyllevulinate	926605	670786	831437	855921	742294	978174	827166	568084	801935	742808	584998	414591	410166	477577	429481	420482	591964	406804	613880	476539
biotin	291510	358035	377901	399573	582397	408731	367415	555303	335190	436155	462393	425901	425575	436419	552893	532905	411810	720676	354587	526851
caproate (6:0)	198168	149018	207933	207267	210579	251264	189264	147321	219338	215115	151986	104446	89033.7	106545	93297.1	108072	118676	107648	131680	104926
caprylate (8:0)	127498	93529.3	132276	133808	131387	162554	135748	109603	165841	150123	108606	73172.4	62609.8	59408.3	71694.3	77486.4	79631.6	74216.7	80784.7	71930.9
citrate	4.21864e+06	4.96912e+06	3.43475e+06	5.60211e+06	5.25034e+06	6.34579e+06	5.46577e+06	6.55742e+06	4.68958e+06	3.80517e+06	4.57839e+06	5.01529e+06	5.84459e+06	7.06713e+06	4.69582e+06	5.07845e+06	5.76047e+06	5.05975e+06	5.78654e+06	4.9211e+06
erythrose	23235.9	3447.42	2907.98	17613.1	17796.4	15188.8	8009.03	11621.8	14312.3	16602.5	2907.98	20104.8	16484.6	15275.9	15769	28171.5	15851.9	36396.8	18991.5	12691.9
erythrulose	60709	84001.9	60709	109376	121950	60709	85975.4	101146	83585.1	114571	60709	60709	60709	108951	158808	210101	183382	222386	83465.1	166491
FAD	10545.9	10803.1	11897.3	14236.2	15458.2	14119.2	9495.38	10617.2	13813.2	16094.8	10143.5	8560.37	10112.9	10238.1	8972.38	7410.94	8914.88	11705.6	11274.3	8156.22
fructose	9450.55	17499.1	16838.8	842489	848474	751891	264325	768661	439337	590626	9450.55	9450.55	41784.8	490977	512465	749177	460632	1.07299e+06	334494	481774
gamma-glutamyl-2-aminobutyrate	769167	803507	509653	658150	574505	640624	879996	756167	1.23406e+06	2.17146e+06	1.51523e+06	2.46152e+06	2.41674e+06	2.76118e+06	2.29088e+06	2.32124e+06	2.67381e+06	1.61636e+06	2.56566e+06	2.28561e+06
gamma-glutamylalanine	322791	264944	240444	298243	206915	279440	306893	360972	636329	1.24264e+06	573431	1.32085e+06	1.2088e+06	1.20461e+06	943597	888846	912586	660761	1.07632e+06	819299
gamma-glutamylcysteine	342561	468849	175072	311014	183305	221483	228970	247684	435144	533194	303323	938815	1.14641e+06	1.13327e+06	830863	710779	800969	441656	1.1783e+06	1.55554e+06
gamma-glutamylisoleucine*	104682	110443	90320.7	102296	95964.9	112332	109542	118597	131683	153420	101198	100324	120850	109473	119269	89056.7	122365	81645.5	104078	88930.9
gamma-glutamylleucine	42020.3	53042.6	66225.9	68401.5	60307.9	63176.2	51688.2	76940.6	60873.4	83735.7	63622	64329.1	61667.7	47286.1	65507.6	41015.8	43822	52055	60747.9	70704.3
gamma-glutamylvaline	235795	252424	194020	212351	190805	224657	242200	192900	214309	256878	268911	400136	425957	424290	384401	355881	393885	277190	368542	349459
gluconate	7367.02	5505.39	5505.39	112319	170598	217645	930954	893010	952888	1.02686e+06	5505.39	23191.1	31733.9	38872.7	24301.6	88599.1	74668	124201	119162	165681
glucose	23714.7	56623.3	19576.4	2.3341e+07	5.42692e+07	2.38308e+07	1.10766e+07	6.12142e+07	1.03387e+07	2.06913e+07	23354	87234.4	36362.8	2.55713e+07	3.04301e+07	3.45574e+07	1.94924e+07	4.47749e+07	1.46902e+07	3.2473e+07
glutamate	1.28369e+06	1.22757e+06	1.36888e+06	1.07787e+06	1.34647e+06	1.28096e+06	1.76627e+06	2.81647e+06	2.54531e+06	4.60033e+06	3.74185e+06	3.1405e+06	4.14582e+06	2.94392e+06	1.9892e+06	2.29991e+06	2.28338e+06	1.94735e+06	2.003e+06	1.86984e+06
glutamine	458714	157156	218743	203400	367309	266323	360832	411555	386379	190912	734588	566239	422449	412136	218651	241616	203897	852273	229682	308151
glycerate	22696.6	22696.6	22696.6	41955.7	34543.6	31775.4	37092.5	52239.5	33269.2	42984.6	33591.9	39070.7	37155	90633.3	57161.2	53271.6	55146.4	64205	42263.2	22696.6
glycine	219452	183027	180142	256523	397889	354521	179978	294939	216148	348748	490098	245374	346888	314266	276696	392614	255194	436046	193921	235213
guanosine	11388	12332.1	12690.5	13453	11731.1	18292.6	12458	8557.13	6636.43	6890.21	4642.22	4642.22	4642.22	4642.22	4642.22	4642.22	6829.18	7964.29	7741.21	11117.2
5'- GMP	142275	152305	141630	166577	153709	156828	165305	116882	64074.1	46389.8	23581.3	15250.1	24409.5	30674.7	50570	80385.3	155522	185158	326177	349482
heptaethylene glycol	498792	381116	338605	383749	307997	444941	289284	216507	304511	233572	242301	210500	201681	224054	225219	211090	259420	175730	316920	210296
heptanoate (7:0)	108295	81893.6	103999	113041	100082	136056	78893.3	70508.8	103057	97720.7	78422.9	52590.9	47183	46764.2	44346.8	46866.1	53780.1	54098.1	60109.4	51545.1
hexaethylene glycol	463846	392440	356778	377679	293419	441764	280837	217511	301952	238990	246264	201974	193319	217484	214185	199197	250351	175504	298439	223099
homoserine (homoserine lactone)	13560.1	10976.6	15146.1	15220.1	10166.6	14444	15652.4	26737	29621.3	23845.9	52733.5	25905.4	42828	40881.1	26830.7	28903.6	32421.1	32308	35033.6	28924.6
isoleucine	1.98272e+07	2.26997e+07	2.39965e+07	2.40949e+07	3.1444e+07	2.40402e+07	2.62151e+07	3.25222e+07	2.42295e+07	2.58985e+07	1.76724e+07	2.51091e+07	2.18378e+07	2.49273e+07	3.46415e+07	3.5083e+07	2.80703e+07	3.33056e+07	2.73781e+07	3.52912e+07
isovalerate (C5)	50859.5	49682.9	114828	122124	166281	126430	85100.8	151660	91115.5	163537	145758	114166	112460	85377.6	170010	140505	65718.6	241577	100150	185584
leucine	3.1637e+07	3.63974e+07	3.84024e+07	3.74879e+07	4.96185e+07	3.71894e+07	4.27462e+07	5.25214e+07	3.98303e+07	4.05978e+07	2.68537e+07	3.99379e+07	3.38997e+07	3.96066e+07	4.90841e+07	5.36196e+07	4.43929e+07	5.26668e+07	4.37633e+07	5.44347e+07
leucylglycine	147657	124412	166441	143088	151468	146522	159319	139894	173164	166735	139474	121492	144359	140015	118937	136232	167494	91645.3	120424	98409.2
lysine	260889	138215	203894	152349	203833	86677.3	139380	164269	185602	188731	661146	435689	245900	233509	248570	229824	149068	421269	142670	206375
malate	48238.3	25067.8	35225.6	37791.8	33544.5	40043.4	39127.3	61663.7	39882.7	38327.9	49866.4	37170.4	32969.6	57780.1	45565.8	46892.2	43664.5	61689	57597.7	56817.1
methionine	1.96403e+06	1.68547e+06	2.6186e+06	2.51205e+06	3.57862e+06	2.54487e+06	2.58971e+06	3.50395e+06	2.18407e+06	2.6738e+06	2.52037e+06	2.57934e+06	2.52246e+06	2.51086e+06	3.44068e+06	3.54216e+06	2.81703e+06	4.31404e+06	2.55444e+06	3.49756e+06
N-acetylserine	14739.8	30630.1	23703.3	23849	11084.6	10057.7	20309	10944.3	46752.9	28283.4	54100.6	22406.4	35395.9	51584.5	34741.4	34726.6	34617.5	22114.2	26267.6	21645
N-acetylthreonine	80200.3	90581.9	64862.5	77213.7	82295.8	93611.4	113831	106593	141745	166266	128459	168847	169346	170992	174425	138865	173506	136877	126872	147260
N-carbamoylaspartate	78832.2	80900	72774.9	123484	85473.3	98148.2	164369	129305	52686.2	4371.43	4371.43	4371.43	4371.43	4371.43	14544.8	4371.43	13664	44299.4	30957.4	33369.7
NAD+	134989	176242	140187	151018	135982	149934	162158	126746	114171	82169.3	42667.7	47061.4	59105.7	51434.1	53273.1	63001.5	122124	106902	155765	159552
NADP+	37188.4	44239.3	48935.2	57634.4	49281.5	58559.9	65463.6	72807.8	52773.6	57899.7	12850.2	19946.4	14725.2	19773.6	24340.5	33816.6	23759.4	34119.2	46393	63759.6
octaethylene glycol	2.2235e+06	1.9636e+06	1.49372e+06	1.68443e+06	1.3512e+06	2.03876e+06	1.5052e+06	1.09381e+06	1.41947e+06	1.02041e+06	1.03384e+06	1.10514e+06	897608	1.06765e+06	1.06447e+06	1.04471e+06	1.18138e+06	802179	1.5002e+06	1.2672e+06
ornithine	724004	750924	807941	460314	615641	500603	482472	670592	564188	589725	1.29554e+06	1.0614e+06	770142	675492	415140	456042	528937	793723	441100	498012
orotate	49591.4	12285.3	69237.5	91410	46773.1	139235	87693.4	133569	75720	33204.8	86973.7	12285.3	12285.3	12285.3	28046.8	37877.7	15533.8	43142.5	12285.3	27938.6
p-toluic acid	227490	148858	204793	223193	164354	227649	159144	115151	166198	140980	131102	124530	124918	131835	139908	114592	164796	85544.5	134755	112294
methyl palmitate (16:0)	94424	152602	63493.8	170780	85634.1	108353	70680	43556.5	131323	53430.9	104705	162410	164801	131904	169775	72375.7	139060	85420.4	86491.6	110886
pelargonate (9:0)	259215	194224	251927	267945	220517	307120	269057	202728	281965	268689	175949	138986	130384	143039	153749	149553	157447	130280	168711	137574
pentaethylene glycol	738856	532474	560894	663459	505393	712416	519881	406417	579660	436203	411264	315931	303709	397057	371954	353192	482988	285704	474339	361696
phenylacetate	12108	17273.8	13271.2	14313.6	13342.5	12560.5	13049.7	13628.7	13972.5	13627.4	15684.3	16819.3	16645.8	14644.8	15394.3	16987.3	14927.2	17792.6	9523.81	12938.4
phenylacetylphenylalanine	196024	191710	268292	295854	332133	302403	312790	357872	274530	330368	449511	426407	515064	482720	484141	470126	415439	461250	391449	535060
phenylalanine	2.98103e+06	3.6769e+06	3.15015e+06	3.5044e+06	4.59411e+06	3.36166e+06	3.66882e+06	4.83244e+06	3.26842e+06	3.24652e+06	3.13785e+06	4.01856e+06	3.94925e+06	3.88677e+06	5.00682e+06	5.10661e+06	3.96842e+06	5.77908e+06	3.68629e+06	5.53545e+06
proline	605000	591508	513432	465491	543808	498358	691290	673307	467592	510540	955696	782235	792978	686484	538593	733857	487967	683129	409135	549030
pyruvate	55040.4	54044.5	41554.9	61050.2	40657.9	54700.1	67474.5	48252.1	81055	60246.3	48257.3	66286.2	52618.8	51958.3	51824.5	59830.5	50659.8	63840.7	49242.2	45287.3
riboflavin (Vitamin B2)	96039.5	71964.4	70453.4	73711.8	58838.2	93233.7	44016.9	43695.2	43632.1	49687.5	39440.9	30521	32241.9	47703	31791.3	31691	38467.7	35675.9	56153.2	40077.8
serine	327201	386952	464445	482814	580301	406215	361477	636616	364645	311210	1.34487e+06	775389	927144	456563	541730	602955	369551	616050	389276	418993
sorbose	6218.65	6218.65	6218.65	55567.6	55166.4	43758.6	64280.1	60047.9	59812.8	53751	6218.65	6218.65	6218.65	66736	74028.3	97113.3	34288.5	153419	42604.6	82979
tetradecanol	57477.6	140924	60250.2	86426.2	35043	75652.6	63208.7	46808.3	59716.6	58041.8	63391.6	113251	95890.4	92107.8	90958.8	79527.8	83348.6	58658.7	50845.3	53407.7
tetraethylene glycol	1.78033e+06	1.26411e+06	1.63403e+06	1.61451e+06	1.41326e+06	1.85472e+06	1.96405e+06	1.3779e+06	2.01555e+06	1.64394e+06	1.47997e+06	1.03708e+06	905856	1.24477e+06	1.04033e+06	1.18368e+06	1.46797e+06	870628	1.18455e+06	991690
thiamin (Vitamin B1)	21208.8	19168.6	19314.5	19640.7	30660.3	19379.2	27216.4	32048.4	16157.7	21716.4	28473.4	21130.2	21834.5	25478.8	20948.6	20438.8	18214.4	33372	6997.28	20702.3
threonine	507263	512873	557993	473684	672797	494639	276499	725144	333688	501007	1.26455e+06	669856	919685	395453	543223	617952	415876	978277	356704	486214
triethyleneglycol	7.63882e+06	7.01909e+06	7.04942e+06	7.69193e+06	6.89879e+06	7.77271e+06	1.0104e+07	7.04599e+06	9.60088e+06	7.42275e+06	6.11291e+06	6.46872e+06	5.88688e+06	7.63197e+06	6.86884e+06	6.76993e+06	8.44308e+06	5.336e+06	7.3963e+06	6.99449e+06
tryptophan	1.54695e+06	1.84965e+06	1.921e+06	2.056e+06	3.02756e+06	2.04019e+06	1.75812e+06	2.72852e+06	1.90179e+06	2.36976e+06	1.89922e+06	1.97513e+06	1.84359e+06	1.91429e+06	2.31807e+06	2.43927e+06	1.93204e+06	2.87088e+06	1.73052e+06	2.30659e+06
tryptophanol	66528.3	84558.6	62699.8	75498.1	50442.3	69027.2	73110.2	66654.6	67894	74413.5	264291	321369	310943	299846	259763	225052	234586	202521	276545	253196
tyrosine	2.70099e+06	2.21526e+06	4.02186e+06	3.98394e+06	6.12111e+06	3.89978e+06	3.78869e+06	5.41982e+06	3.89217e+06	4.98013e+06	3.70721e+06	3.91925e+06	3.81615e+06	3.90935e+06	5.08192e+06	5.32065e+06	4.17359e+06	6.33031e+06	3.99965e+06	5.45003e+06
uracil	121633	123532	138492	102817	149411	103598	90927.2	123651	83442.3	63202.4	273915	152432	215936	90227.6	129794	133438	95176.1	193049	71459.7	96383.5
valerate (5:0)	170046	123495	190966	181231	189133	189597	179187	153105	188544	197807	139502	102140	95061.1	89644.2	106695	99194.6	111905	102854	132654	107029
valine	1.08971e+06	1.10678e+06	1.32483e+06	877872	1.17773e+06	862789	821807	1.13665e+06	502882	770206	2.255e+06	1.55356e+06	1.75124e+06	911868	1.01237e+06	1.27574e+06	791964	1.93033e+06	664415	1.01243e+06
X - 11317	135869	149686	126648	149239	127599	138387	133264	113100	116728	83963.6	114776	163649	177986	170886	163298	160255	117260	94630.7	129790	154455
X - 11396	4.25429e+06	4.19348e+06	3.46299e+06	3.29759e+06	3.23986e+06	3.37341e+06	3.85486e+06	3.14123e+06	4.19939e+06	3.0899e+06	2.46914e+06	3.39256e+06	3.11925e+06	3.48537e+06	2.99304e+06	3.01958e+06	3.83e+06	2.66019e+06	4.23535e+06	2.92686e+06
X - 11684	88651.2	65584.9	57535.6	79297.9	43897.7	59247.3	57866.6	42458.1	55578.6	47722.7	51735.9	63238.4	61143.7	61992	71978.4	53671.6	59793.5	65904.4	59201.5	50255.3
X - 11840	82617.6	60368.9	82985.8	86506.4	79654.3	108969	63226.2	49110.3	69710	75493.7	61227.3	46830.9	47854.9	50001.2	51171.3	47120.9	57105.2	42035.3	62792.6	54227
X - 13137	32004.9	42419	28258.9	38852.2	40245.5	39706.9	39423.5	41696.8	29924.1	47856.1	99206.2	64123.4	72834.2	58044.1	80545.2	70724.4	59259.8	105658	45178.6	74309
X - 13483	71974.4	81427.3	69018.6	80810.7	96167.3	60732.6	63965.4	86885.6	68522.4	65620.5	111142	96504.1	126059	118375	123040	119650	116757	118536	108409	102587
X - 13549	75379.5	96257.4	73382.2	89536.3	95747.8	63505.3	90607.2	50893.6	63904.3	38000.3	71409.9	79237.8	122317	99595.2	74021.1	68731.4	89944.5	64210.3	89872.8	84553
X - 15503	20101.6	11284	21779.3	22430.5	21372.3	22951.3	18471.3	16158.5	18006.7	25061.5	22917.4	12005.3	11333.4	12937.5	10123.4	10541.2	14148	12050.3	11450.5	11598.6
X - 15558	94703.4	138758	129093	129707	95274.8	85212.3	103860	111281	80853.7	76473.8	98109	97627.9	122549	156018	120516	106958	147714	86476.8	115844	76781.1
X - 15559	342841	448179	496398	560680	403977	318585	524816	525121	294725	338687	407713	396072	523053	699443	505661	395804	758751	268455	559650	362136
X - 15562	807709	1.10423e+06	1.25924e+06	1.23404e+06	876073	632199	1.28353e+06	1.3e+06	591923	864185	935124	959839	1.31894e+06	1.69087e+06	1.21803e+06	1.21713e+06	1.63917e+06	464031	1.56923e+06	834634
X - 15563	390364	523089	516631	601127	413485	288704	540970	559862	240107	395650	501175	469060	622592	794212	538654	557245	761298	217725	684758	462299
X - 15577	113858	56502.2	48922.2	55082.3	32133.5	75950.3	46534.7	30765.2	38495.5	43590.7	41374.8	48472.1	45839.9	48616.9	53160.1	40891.4	46667.2	45575.5	38175	40442.2
X - 15657	97381	87981.5	88874.8	106116	87814.5	75952.3	92330.6	61344.1	71795.5	51639.8	74625.1	108230	95085.5	107542	101797	92107.1	119723	79664.8	98449.8	81986.8
X - 15930	4.46657e+06	4.37187e+06	5.17509e+06	4.12777e+06	4.0965e+06	4.69326e+06	4.36002e+06	4.41458e+06	5.96418e+06	4.147e+06	3.55161e+06	3.5036e+06	2.99824e+06	3.89252e+06	4.08016e+06	3.81235e+06	4.24776e+06	3.47119e+06	5.06875e+06	4.21021e+06
X - 16071	187492	232611	234890	219686	234957	205313	218306	246480	252862	253445	294400	337825	318714	304828	258457	230183	241339	200566	303088	258199
X - 16271	23332.4	30425.3	26995	25227.3	52626.7	6024.69	48106.5	6024.69	7214.67	23049.8	12217.2	12638.5	26626.4	10757.1	11834.4	23175	26670.1	22675.7	23271.1	15709.5
X - 16682	453713	364852	283234	269249	288830	228736	331559	274372	247930	231719	897100	1.45528e+06	1.33206e+06	1.33723e+06	1.14842e+06	1.04002e+06	1.1643e+06	689948	1.37715e+06	1.23346e+06
X - 18227	51717.4	68549.4	62890.9	61992	66753.2	69864.2	56922.9	76824.3	52785.3	76054.4	282294	341264	287373	330698	315305	279325	305036	291426	336172	403289
X - 18554	312055	228575	220272	262282	195327	330391	180903	131517	174648	140868	139252	112036	102404	127774	102118	105096	140955	105055	186381	146986
X - 18808	1.9696e+06	1.52972e+06	1.53226e+06	1.6822e+06	1.29216e+06	2.0191e+06	1.5456e+06	1.06561e+06	1.63093e+06	1.20964e+06	1.03991e+06	847039	774854	957950	952865	962118	1.15105e+06	788908	1.27614e+06	1.12765e+06
X - 18978	167047	131267	136647	156599	133868	182063	148564	97633.3	134914	114671	120500	95799.8	103847	113576	79198	96692.1	125649	100901	129190	96208
X - 19411	4069.96	4069.96	4171.96	6723.2	4184.13	4069.96	7426.94	4400.58	4081.46	5225.98	17025.4	6870.13	5443.44	4069.96	4069.96	4069.96	4069.96	11580.7	4069.96	5441.28
X - 19978	990743	688923	878843	667348	642000	736078	534244	555097	602729	507823	465158	381375	353796	380715	392254	314070	387210	306223	433114	300400
X - 20516	3.32342e+06	3.9098e+06	4.77992e+06	4.42602e+06	6.63857e+06	4.62652e+06	4.25153e+06	6.20697e+06	3.86022e+06	4.88754e+06	4.08778e+06	4.30887e+06	4.17392e+06	4.18976e+06	6.1132e+06	6.26926e+06	4.81748e+06	7.34442e+06	4.34528e+06	6.0256e+06
X - 20517	491961	558521	445595	634103	668982	345094	431539	452260	546061	835267	167541	296707	260698	240633	285561	200926	237142	279473	381316	361850
X - 20518	260411	316707	215032	346739	346346	172550	214175	228503	314703	429878	59677.2	115609	94861.8	89857.6	116175	61304.2	84919.6	101308	159585	142696
X - 20519	144193	233678	223236	224549	200591	185376	204104	211828	244278	290687	92663.3	171093	176884	154635	167203	145808	162723	123157	186027	168393
X - 20520	823029	1.14574e+06	789165	948106	628642	831785	854053	660908	747285	596930	879978	978790	1.19746e+06	684277	914763	705453	470633	390322	630340	638640
X - 20522	977509	689296	911202	867549	817597	970591	1.0136e+06	748839	1.04845e+06	913299	854350	639244	566443	683207	634725	670060	819879	533824	958297	584777
X - 20523	383778	583098	228376	261875	240519	293817	466563	492767	632108	543591	453096	1.01054e+06	342549	404761	359893	387399	393262	255150	328144	309940
X - 20524	257543	169256	132574	151710	157707	144200	245429	110675	153951	161936	145562	135762	246580	234369	185776	196335	201408	172459	304324	328801
X - 20525	1.37411e+07	1.04051e+07	1.05825e+07	8.65668e+06	8.15676e+06	9.82934e+06	8.47758e+06	7.65006e+06	8.51642e+06	7.0305e+06	5.5432e+06	5.24395e+06	4.60582e+06	5.40771e+06	5.4486e+06	4.76489e+06	5.52727e+06	4.58279e+06	6.96723e+06	5.39679e+06
X - 20588	30567.9	42335.6	38174.5	34485.8	42527.7	31860.9	30392	34117.8	31899.8	42504.6	99424.8	102167	90386.6	96527.6	111005	112489	75354.1	165616	89156.1	119871

## Sheet: Normalized Error
Strain	Δura3	Δura3	Δura3	Δura3	Δura3	Δura3	Δura3	Δura3	Δura3	Δura3	ΔtrmB	ΔtrmB	ΔtrmB	ΔtrmB	ΔtrmB	ΔtrmB	ΔtrmB	ΔtrmB	ΔtrmB	ΔtrmB
Time after glucose addition (min)	-240	-60	0	5	10	20	45	90	180	360	-240	-60	0	5	10	20	45	90	180	360
Chemical
1,2-propanediol	120940	111801	147625	171631	134244	146475	126471	106318	160275	82817	132342	188539	124977	130826	223999	120016	111909	65620.4	76296.6	143724
dihydroxyacetone	0	0	0	0	0	22384.2	0	13936	0	11137.8	0	0	0	0	26099.7	17994.8	32431.3	422962	0	62016.1
1-palmitoylglycerol (16:0)	4850.24	3183	7929.61	11523.3	0	4059.14	4626.18	6109.65	7652.44	5189.12	4189.2	11895.8	0	546.157	12098.6	12044.2	6513.42	12597.3	0	16773.4
1-stearoylglycerol (18:0)	21024.8	15212.7	394.793	22410.4	15969.2	39815.9	3282.51	18332.5	12002.3	15376.4	16903.4	6193.4	11215.4	8393.96	39302	19448.2	16199.1	17012.5	14548.3	17156.7
2-aminoadipate	28444.8	25691.4	17406.5	15489.1	9665.21	2691.26	38160.4	45640.5	41331.5	65410.9	91494.3	74747.6	12957	42764.6	23119.8	6882.48	18962.2	34955.2	36477.9	14880.5
2-ethylhexanoic acid	363524	843439	106084	93404	110226	244581	209294	73457.6	340755	147218	345593	433953	400712	206272	205654	302082	382013	150469	58204.1	129383
2-hydroxyglutarate	6525.55	13186.5	7696.1	14373.3	25534.1	5047.35	9936.02	15951.4	7780.77	48574.3	37454.4	61993.6	16556.4	1530.85	5779.83	17281.4	439.513	24605.8	12444	17587.1
2-phenoxyethanol	421554	1.89903e+06	193200	815721	1.01782e+06	390652	338339	28328.1	910711	348982	820116	715999	235600	467084	434860	66651.8	761382	111308	182789	323365
3-hydroxypropanoate	14766.6	12973.8	35992.1	4949.37	4338.85	31289.9	0	4119.68	17774.7	9686.25	18133.6	5206.93	14352.4	27348.7	0	0	0	17733.3	13360.7	0
3-methyl-2-oxovalerate	8794.85	21542.2	12868.8	15217.9	18300	29063.6	25413.3	30433.6	18376	22579.1	23217.8	9108.06	2215.66	3170.64	14830	7473.05	10822.4	11798.3	9779.1	13721.3
4-methyl-2-oxopentanoate	19180.8	47503.5	6081.63	100752	35918.7	61841.7	51748.8	57247.8	49472.1	49754.6	41402.3	20241.7	13679.6	18288.9	30629.6	20721.5	24285.4	20270.2	22856.5	35310.2
5-methylnorleucine	10476.8	35874.1	20927.5	43573.1	5236.6	27.8175	27233.3	30075.6	18910.5	23594.4	46252.7	38100.1	22591.3	25066	27498.7	4726.07	26271.5	30332.4	13809.9	41499.9
5-methylthioadenosine (MTA)	32098	41294.2	24336.9	27680.9	47493.4	63245.8	49243.2	79949.3	77015.9	42978.4	17946.3	22395.1	23061	16277.1	31449.6	32199.6	26935.2	18776.5	71718.5	28869.5
5-oxoproline	245709	371452	460027	403165	331812	317213	433788	305355	136506	161249	494502	481679	260465	463336	762612	649058	863962	639810	131734	682585
acetoacetate	10616.3	30413.7	13923.9	31916.4	12083.3	8673.05	15476.3	30277.9	13478.5	12447.4	17854.7	33825.4	8344.48	35008.3	9858.96	17755.4	8445.98	13602.1	10632.5	8686.03
acetyl-CoA	2118.61	3086.81	2159	2790.56	2221.53	3675.84	1210.52	2322.45	1158.33	4976.94	848.138	2064.21	1011.73	1014.77	2708.65	1867.14	2114.13	1680.95	992.097	3008.94
adenosine	205991	322981	188707	239367	273117	63766.5	268224	151113	119470	110789	9155.67	33223.2	14034.3	17129.7	39419.9	30645.7	24337.4	14507.7	27281.7	75639.4
AMP	4060.17	46215.2	22661.9	43598.2	23319.1	50290.5	37107.2	29315.9	27565.3	44036.7	16560.2	14476.9	17718.9	19869.5	4980.83	4046.05	11574.8	13941.7	4257.12	21289.8
alanine	1.05502e+06	1.44644e+06	1.5825e+06	1.26419e+06	1.01097e+06	1.1952e+06	633513	757194	606257	1.07945e+06	2.37544e+06	1.07694e+06	2.00948e+06	389968	607612	322371	474774	1.27102e+06	672807	588248
alpha-hydroxyisocaproate	0	2349.38	2260.08	5719.33	6597.41	5022.52	9419.73	5391.08	3621.14	5772.14	29218	2385.72	15079.8	18451.2	21908.8	16202.1	3597.91	26825.9	7194.01	13925.7
alpha-ketoglutarate	8901.36	2664.94	16885.5	10518.1	17560.1	2201.4	40874.5	257.586	24384.2	38593.3	20937.9	15845	7822.81	29793.9	25181.6	19750.1	25470.9	27106.5	40847.5	10319.4
arabonate	0	0	0	14008	13051.1	19622.1	25294.1	6921.58	38187.2	11069.5	0	0	0	30303.2	14843.6	31576.7	26425	36388	11661.1	15205.8
arginine	166310	25015.8	101303	59155.4	108708	52729.4	56192.4	35544.9	61006.9	144749	217503	196.209	234744	93297.4	45923	39014.1	122524	125997	25501.1	54524.6
asparagine	0	0	25285.9	0	45178.8	12843.7	14187.9	24292.1	33566.9	9887.13	328754	94519.4	38597.8	65373.1	34366.6	0	0	266432	27899.4	35097.8
aspartate	302577	102317	47335	145798	165890	167244	131341	118108	204943	11957.2	148523	317583	269098	228760	168522	57365.3	199609	469854	20770.3	59868.8
benzoate	291553	234115	579512	415039	37001.5	400916	397004	241709	265707	394157	183823	348304	200287	286997	301396	373496	268430	159449	405773	325878
beta-methyllevulinate	217250	198827	230768	244892	134611	181716	263131	141831	108561	338180	296774	63752.9	83827.8	96660.8	148517	40419	223774	145170	178003	204902
biotin	132334	233020	270704	304511	218567	219408	236158	222861	159554	145941	289511	113776	169166	116232	248052	185400	265324	207977	152463	174801
caproate (6:0)	67192.5	21499.8	64616.5	57118.2	59296.4	32495.2	6644.33	20434.7	45175.5	102880	72664.4	12748.4	13574.4	18913.6	8142.49	18374.9	54174.3	30183.3	28166.8	31356
caprylate (8:0)	27494.7	19110.2	30134.4	28888	17875.6	21539.3	1002.25	26095.3	39444.9	71827.9	53362.5	11445.4	17614.5	17379.5	12649.3	13260.8	25794.9	25657.3	21166.9	29306.8
citrate	1.63579e+06	2.2646e+06	1.2338e+06	2.30259e+06	2.34532e+06	3.35936e+06	2.04723e+06	3.52398e+06	1.30064e+06	922337	2.72006e+06	1.29588e+06	2.59218e+06	1.2756e+06	837662	2.30988e+06	1.03345e+06	1.3881e+06	468723	1.82196e+06
erythrose	0	0	0	8371.74	6495.75	8954.83	956.283	433.68	4494.83	6540.98	0	0	4093.3	1576.68	3518.37	5950.78	0	38736.8	0	3386.42
erythrulose	0	0	0	52818.7	15177.4	0	42755.8	37154.5	103123	59239.1	0	0	0	77691.1	51121.3	60331.8	0	170072	95304.5	106982
FAD	5238.95	2982.83	2677.8	1811.34	4492.93	3620.03	4660.24	3998.61	3939.4	2143.42	1055.03	382.694	2326.85	1443.91	3623.74	496.955	1784.86	4440.39	2981	3318.64
fructose	90.6435	0	0	1.00943e+06	764379	920243	37694	208201	325903	580627	0	0	0	254821	196211	289861	222966	679360	215392	205040
gamma-glutamyl-2-aminobutyrate	258697	196187	144447	235160	252768	135109	325168	225677	507800	768306	734346	856970	855220	379487	374642	485302	510766	574979	433824	433380
gamma-glutamylalanine	126925	34950.5	72397.2	87322.3	98748.5	77685.4	127408	91628.5	181218	525648	200390	725171	719565	256646	119918	393141	308853	240068	439064	390885
gamma-glutamylcysteine	103896	100176	89688.1	242062	73821.3	92275.3	59798.3	103863	140585	163963	126892	362703	589285	380087	252363	271749	321403	70560.1	565414	762545
gamma-glutamylisoleucine*	32838.7	17231.6	23754.1	23605.5	24533.7	41150.5	24702.7	25508.6	20932.7	40733.4	23887.1	15323	57657.7	26059.6	22841.5	25424.2	42197.8	10847.5	36324.9	15108.9
gamma-glutamylleucine	11522.3	14895.7	190.414	13503	12382.6	14365.7	10907.7	8485.67	9173.64	10725.6	12661.1	13801.2	1188.59	8476.01	420.901	14165.4	16293.6	21968.5	3812.37	22571.3
gamma-glutamylvaline	95568.2	45106.6	39758	31167.5	32946.2	32450.8	54651.6	42261.6	63856	53766.8	57907.6	128932	141937	54554.2	62062.8	45543	86162.7	45077	90627.9	88899.4
gluconate	8674.52	0	0	70829.9	143751	145718	51252	638215	819781	909787	0	0	40205.9	24358.2	0	23512.3	30318	21553.1	11930.9	95822.3
glucose	17015.2	64462.3	9945.52	2.44043e+07	5.30725e+06	2.17109e+07	6.54912e+06	6.70014e+07	2.06667e+06	1.07426e+07	27452.3	105707	31649.3	2.87872e+07	2.5201e+07	2.92768e+07	1.00097e+07	2.06703e+07	7.72329e+06	2.99748e+07
glutamate	992595	423039	744807	341125	340517	344274	650964	1.29507e+06	910302	1.97266e+06	1.8173e+06	884777	2.42517e+06	683201	426493	599905	240189	432344	234620	799286
glutamine	415679	82545.2	142496	140053	170494	195035	143943	191141	336647	56345.6	718199	436891	273889	275002	154503	213625	116087	791784	48694.7	228516
glycerate	2122.2	0	0	12784.4	16695.8	0	13860.7	0	0	4060.61	10970.4	22943.7	119.789	0	23324.5	10277.2	1395.49	37401	5276.46	0
glycine	142121	83335.4	70352	174151	266758	257145	27454.6	123250	89069.7	299816	437401	24209.8	199132	51850.7	95399.4	16192.6	103356	303078	63637.7	42442.7
guanosine	3278.88	3738.91	2369.13	2982.38	4199.36	5611.38	2353.41	2111.59	3022.79	2009.42	0	0	0	0	0	0	2424.15	284.022	869.88	2397.54
5'- GMP	26451.7	22683.9	31758	36431.6	61160.7	42043.7	45084.9	48156.1	15651.4	3619.37	2588.91	0	0	1529.83	20685.9	16535.4	18896.2	79481.5	45570.9	94010.2
heptaethylene glycol	154454	81986.3	121381	136267	108568	104806	79264.6	46824.7	73283.1	69212.7	71038	52927.2	45912.3	58444.2	75551.5	70159.1	61302.9	48773	94828.1	56940.3
heptanoate (7:0)	44057.2	13806	41078.7	34974.7	34132.8	21969.8	20773	14125	19698.1	38244.6	37221.3	7944.36	13166.3	10044.9	10658.3	16354.6	23680.5	15885.6	7513.95	19326.1
hexaethylene glycol	130846	82791.6	170141	154548	100811	127323	72261	61344.4	68507.3	68395.3	96285.4	45426.3	42895.6	31502.1	76015.8	50805.9	68926	49060.4	77075	53454.6
homoserine (homoserine lactone)	0	0	2694.86	9467.32	767.734	4051.96	10343.7	14893	5287.27	3548.28	38721.1	20630.3	29180.9	5235.13	9026.51	5446.93	6318.01	21077	13374	13000.7
isoleucine	9.58625e+06	1.05851e+07	1.58043e+07	1.53541e+07	7.98796e+06	1.3012e+07	1.15144e+07	3.96475e+06	7.00666e+06	6.72752e+06	5.95673e+06	7.33367e+06	8.85926e+06	9.152e+06	2.42036e+06	1.08549e+07	1.18354e+07	1.11627e+07	9.99045e+06	5.3425e+06
isovalerate (C5)	24410.8	22331.9	117707	108876	59432.2	107568	58456.7	54340.3	39679.8	101560	110956	83753.4	46798.8	40667.9	100987	65210.9	18700.7	81966	49716.4	113846
leucine	1.50973e+07	1.66881e+07	2.63031e+07	2.44472e+07	1.36678e+07	1.93928e+07	1.84031e+07	8.06621e+06	1.16493e+07	8.83607e+06	8.90464e+06	1.18221e+07	1.45788e+07	1.50725e+07	1.55837e+07	1.35114e+07	1.92615e+07	1.79192e+07	1.61913e+07	7.89407e+06
leucylglycine	44340.5	18510.4	25806.5	63500.5	33688.6	46719.9	30164.7	32932.4	13294.3	35222.1	40169	28301.5	50254.9	27469.3	24209.3	52435.4	57266.4	16556.6	3273.82	40464.3
lysine	213640	56573.7	167978	47613.1	70924.1	12969.6	116084	125044	80082.5	120534	390487	317722	81483	152123	23093.7	99766.5	59486.9	327641	67442.8	83192.3
malate	17704.5	4558.5	12997	15773	6688.27	9743.01	23032.8	18348.3	28526.5	14791.4	27954.1	8227.75	7781.06	8098.31	8460.98	7971.57	9226.17	9637.46	2178.3	8690.83
methionine	896568	424088	1.81107e+06	1.65006e+06	1.11765e+06	1.41538e+06	1.44301e+06	1.01145e+06	881364	802598	1.32422e+06	702089	949040	770421	1.49915e+06	1.14876e+06	1.71472e+06	1.39625e+06	976759	1.12006e+06
N-acetylserine	13826	18464.7	11835.9	5083.2	8205	4736.83	1342.31	0	4621.36	17674	38899.2	12025.2	19945.6	30272	12512.6	5095.48	10826.4	11660	3843.85	2613.36
N-acetylthreonine	5666.32	22252.1	11237.8	14363.7	15309.3	19582.7	26432.7	17796.2	6157.31	20333.3	15921.2	57648	28685.7	15272	23543.5	5737.27	29763.6	13203.1	24196.9	33449.9
N-carbamoylaspartate	63333.5	9486.3	44546.8	49509.2	34113.1	44899.9	55706.9	51497.8	0	0	0	0	0	0	0	0	0	2613.96	4791.95	23515.6
NAD+	23086	22781.1	22401.4	25061.2	55556	40468.2	33806.4	24255.5	27532	12192.8	14017.4	12003.2	22187.5	4267.5	12234.9	13751.3	17221.3	29600.8	31566	28452.8
NADP+	23591.7	14871.8	7570.04	12948.7	19992.9	12456.5	10969.2	30058.2	1879.37	9261.4	7996.38	10960.9	2160.7	12404.6	4835.04	9478.95	18421.8	11737.5	12712.9	21051
octaethylene glycol	569418	45638.9	635060	690227	331443	582003	483407	302084	291100	323979	438199	66250.8	236735	233448	350018	352337	341431	320892	456746	405379
ornithine	525085	388032	469988	191729	183041	177658	318817	348757	275580	289173	735852	421999	211198	250880	258446	266376	77280.1	669859	121551	178191
orotate	0	0	44244.3	0	430.607	112713	10315	82332.3	66718.5	6325.95	0	0	0	0	0	0	0	37430.8	0	10954.7
p-toluic acid	50106.8	57229.4	103552	135295	40758.6	129520	61797.5	48832	51757.9	83809.3	16324.2	79777.2	32497.3	19013	75103.5	40280.3	45370.3	5946.23	65974.7	53199.2
methyl palmitate (16:0)	38458.4	51817.4	29566	113373	61275.9	66293.8	51048.9	40215	86123.4	15948.1	60745.5	73002	78007.9	77155.9	52126.9	14862.2	79761.8	0	27753.7	36578.2
pelargonate (9:0)	77102.3	33284.3	70073.2	78289.9	36870.3	63779.7	82867.8	16474.1	27384	123612	78314.4	26689.1	37204.4	27568.1	21823.9	41678.5	62604.4	43516.8	30261.5	71443.2
pentaethylene glycol	162041	102330	238688	220702	105448	194095	212301	111839	34252.2	177354	145185	84854.9	106279	71755.9	146711	15479.2	165806	97843.8	133628	119660
phenylacetate	2874.75	5857.48	5062.99	6742.18	993.859	1749.82	1679.07	3112.65	1760.42	2739.41	8041.91	0	1775.72	4573.7	3677.24	4781.57	7094.62	3931.48	2576.3	5027.23
phenylacetylphenylalanine	60763	40224	176362	207157	121717	141864	77849.7	57699.9	62545.7	149213	39304.2	27811.3	73462.2	145019	118404	97922.4	80635.6	92628.3	26054.3	164544
phenylalanine	1.28901e+06	1.89714e+06	1.93243e+06	2.37391e+06	1.30049e+06	1.63458e+06	1.66853e+06	1.16144e+06	980891	1.04112e+06	1.59415e+06	788784	1.3844e+06	1.32623e+06	1.83144e+06	1.64721e+06	2.25784e+06	1.28243e+06	1.78514e+06	2.15178e+06
proline	280002	250741	216719	173909	125281	158879	16369.6	290409	38774.9	32406.1	563729	263936	632568	192682	104436	122414	87380	246920	90401.1	149153
pyruvate	18404.2	29510.9	1225.88	14648.7	11196.1	9538.45	27542.3	14003.1	20473.3	9653.68	13495.6	16686.1	20779.1	35504.6	10166.7	1573.75	23938.8	22399.1	22901.1	10194.7
riboflavin (Vitamin B2)	28010.7	5877.63	29927.8	25064.2	21134.5	19215.6	7774.56	13817	7741.92	6553.51	10940.4	8776.86	9775.15	18037.1	6760.12	8181.28	9423.65	9642.4	17272.5	11053.8
serine	139216	190161	256811	248495	159955	246264	184206	391007	283404	57509.8	1.09094e+06	655704	656207	210171	244301	210859	135674	134909	123758	167408
sorbose	0	0	0	37204.8	30125.5	26194.1	19400.1	11761.5	70562.5	18260.1	2873.25	0	0	43667.8	7811.2	120.255	36687.2	73146.1	34445	13757.6
tetradecanol	18999.2	81312.7	20057.4	50269.8	3793.19	52409.2	32521.4	26162.3	19693.6	23555	24105.9	41643	28842.6	38384.1	74420.2	12049.1	40259.3	12057.5	20720.2	21770.9
tetraethylene glycol	454781	417674	509259	474658	168318	430629	490980	401803	85693.5	773132	959146	286633	235079	147141	297969	315793	384098	338735	395697	690307
thiamin (Vitamin B1)	12272.1	6478.62	3697.1	12587.8	13765.8	10207.5	10658.8	16708.6	12165.6	6888.43	25054.1	10184.7	14855.7	181.6	13845.2	10602	11654.5	11835.1	3413.77	14455.5
threonine	385340	301401	450081	332098	269216	363756	57653.5	395261	301170	423729	1.04945e+06	557488	709921	210377	186642	199448	165533	581399	168595	220876
triethyleneglycol	1.26211e+06	1.91359e+06	1.77197e+06	2.13607e+06	1.0139e+06	2.63994e+06	2.38754e+06	2.57394e+06	1.632e+06	3.27654e+06	3.6267e+06	2.21702e+06	2.31258e+06	1.28946e+06	1.70704e+06	382349	1.97859e+06	2.33898e+06	2.23755e+06	4.65101e+06
tryptophan	589038	1.09648e+06	1.24678e+06	1.42507e+06	142350	1.10988e+06	782563	653710	446883	710859	1.02125e+06	304060	641944	677487	696563	623633	903510	668394	651741	531507
tryptophanol	13438.6	16054.1	1080.8	4545.32	4903.78	12093.4	13908.9	12199.2	12589	20853.6	77462.6	150698	93437.2	54223.1	37127.5	32914	63245.6	37297.9	60624	65771.6
tyrosine	1.23783e+06	770790	3.10758e+06	3.02379e+06	458377	2.5774e+06	2.18571e+06	1.19842e+06	1.15273e+06	1.51789e+06	2.03527e+06	972093	1.41692e+06	1.46677e+06	1.81529e+06	1.54216e+06	2.08272e+06	2.15153e+06	1.43776e+06	1.16186e+06
uracil	89538.5	60112.6	81543.6	55413	71585	48794.9	33283.1	16210.5	36381.5	9270.04	225413	131903	164169	46145.3	58255.7	54322.1	36789	30209.4	30779.4	59744.1
valerate (5:0)	96058.5	32884.9	52985.2	54246.3	64658.5	34140.4	45061	18087.3	9699.15	78682.8	85968.5	21601.5	15669.8	14346.7	21527.7	18758.5	29564	26422.4	21612.8	24194.3
valine	749398	974591	1.3073e+06	638743	401889	604450	490168	577624	182026	318434	1.7313e+06	897868	1.20559e+06	329939	319211	274784	277841	995958	383189	445548
X - 11317	33312.1	39394.9	30497.9	56022.9	31217.1	36350.1	73137.6	61572.4	25526.5	12972.8	31341.5	48509.3	82489.6	24596.2	12326	57834.2	21782.6	21227.9	14629.4	35397.2
X - 11396	1.65198e+06	854013	667061	900609	1.04656e+06	833119	1.17491e+06	1.09749e+06	797095	856009	1.19487e+06	746451	1.09891e+06	857516	751959	396225	722288	943920	684725	709783
X - 11684	39068.3	28722.8	12359.5	30511	5610.47	6502.38	23492.8	4820.55	700.291	20139.9	2049.28	18423	6682.53	13204.4	24875.6	12366.2	22991	40993	18463.4	17517.5
X - 11840	24807.6	25354.9	31164.7	38740.8	30563.3	27252.3	13661.4	5415.53	13806.5	45515.6	18800.7	14157.5	9845.71	9353.44	23252.2	13315.4	21736	12935	17485.5	10100.1
X - 13137	11110.3	1338.44	7563.57	11044	9568.42	62.7204	17779.2	8278.23	10525.5	11238.6	50735.1	28436.3	23609.5	27005	32026.3	32263.8	9260.73	37852.8	19653.1	30615.8
X - 13483	38905.5	43991.5	15117.8	46183.1	25348.3	21084.6	17788.8	27154.7	43105.4	19624.9	23025.3	12929.8	21658.9	28643	26410.1	18686.3	26707.6	13165.2	29255.8	35228.7
X - 13549	9554.73	23928.9	19192.7	37682.6	43023.3	14829	42745.9	23386.6	37744.7	1705.37	33879.4	6510.18	84426.4	18609.6	6839.98	23286.8	15053.6	39341.9	32678	24890.7
X - 15503	5130.32	1260.96	5677.92	9119.33	5952.42	9914.16	1779.39	3506.82	755.145	11180.3	9401.92	3036.01	2599.36	2919.19	1109.97	1662.39	1720.55	1668.22	3650.88	5641.19
X - 15558	38952.4	72045	37853.6	65439.6	20632.4	19747.8	21095.1	41433.4	24268.2	8959.67	21864.9	25085.6	33321.2	90053.7	12296.4	63551.8	77496.2	31695.1	43401.3	15412.2
X - 15559	171669	325319	129333	218627	133842	48656.4	209211	250903	108468	64617.3	140033	145312	152134	556198	78944.7	322747	464667	205431	252818	140468
X - 15562	428154	824925	477260	532439	264767	201247	466152	569324	222176	211333	375444	350485	498180	1.09033e+06	252545	885123	985891	33708.7	756359	405183
X - 15563	185730	356900	77774.7	257826	145896	87160.6	175780	264696	80514.7	70645.3	171580	149710	136749	620303	110120	437643	491181	25090	282677	37663
X - 15577	715.868	19754	6262.6	18632	1900.26	49483.9	12057.1	5143.9	10853.6	468.137	2154.31	10332	5618.31	13156.7	16839.1	6086.93	18688.2	23763.9	7150.91	15056.5
X - 15657	42511.7	592.448	32150	43511	26356	14598.1	41791.9	28918.1	21433.6	7672.51	21760.4	43222.8	17676.9	22758.7	21297.2	17412.9	25546.2	37007.9	22223.4	15053.9
X - 15930	771914	949842	183516	895271	1.01639e+06	1.03202e+06	849795	916502	546932	1.7632e+06	1.80309e+06	897131	843780	870460	641550	220913	2.07333e+06	1.72266e+06	772183	1.43681e+06
X - 16071	42462.7	66434	73146.1	72032.8	75185.9	48978.1	42965.1	55378.7	40330.4	71246.4	19023.2	166590	65509.2	60208.6	70209.3	72411.9	67991.8	50259	12616	34028.2
X - 16271	13382	14415.9	0	6660.96	39045.9	0	0	1645.83	0	11841.7	13602.2	79.2935	12379.2	0	3901.57	28199.4	0	15420.4	10874.9	55.2069
X - 16682	117477	93934.5	102652	4912.15	183567	86939.5	155571	102252	103328	30268.4	365252	755153	478427	274163	410394	246481	310690	188793	184628	241051
X - 18227	7401.7	31733.7	29929.5	33214.7	17604	21895.5	12286.4	15457.6	9701.3	42842.3	57854.6	65200.3	12981.5	38702.9	61488.3	46164.9	68421.8	47509.1	100284	174424
X - 18554	77444.6	39720.7	97626.5	125431	93248.5	127340	76548.2	28945.5	41496.1	41374.3	42365.6	36791	18565.7	33517.6	11758.1	35238.2	46130.6	39720.3	67059.7	38336
X - 18808	398279	393558	621880	624833	267071	594959	487014	269133	71402.4	495848	531019	239769	207243	137627	331608	267994	395614	356464	396666	467451
X - 18978	36249.2	30267.4	48707.2	58986.9	46497	54633.5	35848.6	23267.8	22257	34815.2	31633.3	31616.2	29161	24760.7	6841.36	27199.4	28602.3	32977.8	29701.2	24108
X - 19411	0	0	0	0	1110.4	408.049	0	1394.14	0	2067.53	4261.65	0	1891.06	0	0	0	0	7819.28	0	0
X - 19978	372820	172307	405140	279568	290768	301142	154736	178840	150534	198773	265169	112346	66729.9	129766	146526	93543.5	36397.7	90087.8	102675	204383
X - 20516	1.70931e+06	3.22591e+06	3.70179e+06	3.3152e+06	2.09586e+06	3.05919e+06	2.72132e+06	1.39443e+06	1.5292e+06	1.55783e+06	2.2013e+06	1.78754e+06	1.90868e+06	1.76005e+06	2.49833e+06	2.14541e+06	2.80695e+06	2.26755e+06	2.07936e+06	1.90465e+06
X - 20517	238840	269226	141892	243720	303869	98086.6	246877	237764	208994	223784	61485.8	96406.5	135091	127075	101790	65831	100715	105524	171978	260411
X - 20518	157707	195062	69347.7	173483	151625	44785.4	83012.2	107162	102531	141287	26360.7	38723.6	53750.5	79275	31938.4	5164.16	57703.7	41024.3	135452	102100
X - 20519	90573.5	117547	70625	96599.2	93931.9	45209.7	43853.5	39332.4	19710	69181.7	22668.9	42543.6	65138.8	59100.2	27934.5	30623.4	25996.1	19551.2	23249.3	33969.4
X - 20520	230380	377374	265793	272254	187622	415305	572716	392900	332528	121119	437770	172118	847791	160826	266838	156636	269961	172989	385235	352710
X - 20522	257059	176980	202404	210262	95054.4	228418	241210	192813	191356	428632	489267	105428	138323	53163.8	130106	115459	208073	165544	48515.4	264685
X - 20523	46766.6	240256	65500.3	79472	119793	125819	156745	248527	331477	143599	186478	1.02571e+06	75423.8	64016.5	29399.2	81252.7	185069	134469	127987	90694
X - 20524	222506	186448	169531	176854	128503	108182	212465	117717	166632	130063	103797	17419.6	174663	128297	70117.4	103020	121662	117220	238131	229306
X - 20525	1.11485e+06	3.27483e+06	4.11452e+06	3.8032e+06	3.07742e+06	3.65239e+06	1.94234e+06	2.31401e+06	1.66698e+06	2.86006e+06	3.48907e+06	1.856e+06	1.56623e+06	1.76586e+06	1.35634e+06	1.60006e+06	702921	2.43868e+06	1.71136e+06	3.6141e+06
X - 20588	6346.3	18249.2	17555.6	17935.5	14362.3	15774.3	10363	13321.7	9481.71	24086.8	37951.5	42253.2	8513.81	30149.1	52149.5	35708.1	10759.8	63906.1	16245.2	40581.8
