# Supplementary material for: Dynamic Metabolite Profiling in an Archaeon Connects Transcriptional Regulation to Metabolic Consequences
Source: PLoS One. 2015 Aug 18;10(8):e0135693. doi: 10.1371/journal.pone.0135693 (PMC4540570; doi:10.1371/journal.pone.0135693)
Supplement: S2 Table — (XLSX) [file pone.0135693.s006.xlsx]

## Sheet: Sheet1
Cluster 1
Compound ID	Super Pathway	Sub Pathway	BIOCHEMICAL	Platform	p-value of correlation with growth rate	Correlation with Growth
38002	Lipids	Glycerolipids	1,2-propanediol	GC/MS	1	Negative	FALSE
1554	Lipids	Free fatty acid	2-ethylhexanoic acid	GC/MS	1	Negative
27548	Xenobiotics	Chemicals	2-phenoxyethanol	GC/MS	1	Positive
12091	Lipids	Free fatty acid	methyl palmitate (16:0)	GC/MS	1	Negative
43399	Lipids	Free fatty acid	tetradecanol	GC/MS	1	Negative
32634	N/A	N/A	X - 11317	LC/MS neg	1	Negative
33026	N/A	N/A	X - 11684	LC/MS pos	1	Positive
35327	N/A	N/A	X - 13549	LC/MS pos	1	Negative
37807	N/A	N/A	X - 15558	LC/MS pos	1	Negative
37808	N/A	N/A	X - 15559	LC/MS pos	1	Negative
37811	N/A	N/A	X - 15562	LC/MS pos	1	Negative
37812	N/A	N/A	X - 15563	LC/MS pos	1	Negative
37826	N/A	N/A	X - 15577	LC/MS pos	1	Positive
37906	N/A	N/A	X - 15657	LC/MS neg	1	Negative
38840	N/A	N/A	X - 16271	LC/MS neg	1	Positive
45121	N/A	N/A	X - 20520	LC/MS neg	1	Negative
45125	N/A	N/A	X - 20524	LC/MS pos	1	Negative
Cluster 2
Compound ID	Super Pathway	Sub Pathway	BIOCHEMICAL	Platform	p-value of correlation with growth rate	Correlation with Growth
35963	Carbohydrate	Glycolysis	dihydroxyacetone	GC/MS	1	Positive
37516	Carbohydrate	Amino sugar and nucleotide sugar	arabonate	GC/MS	1	Negative
15996	Amino acid	Aspartate family (OAA derived)	aspartate	GC/MS	1	Negative
568	Cofactors, Prosthetic Groups, Electron Carriers	Biotin metabolism	biotin	LC/MS pos	1	Negative
1564	Carbohydrate	TCA cycle	citrate	GC/MS	1	Negative
27753	Carbohydrate	Sucrose, glucose,fructose metabolism	erythrose	GC/MS	1	Negative
37427	Carbohydrate	Sucrose, glucose,fructose metabolism	erythrulose	GC/MS	1	Negative
577	Carbohydrate	Sucrose, glucose,fructose metabolism	fructose	GC/MS	1	Positive
587	Carbohydrate	Amino sugar and nucleotide sugar	gluconate	GC/MS	1	Positive
38507	Carbohydrate	Glycolysis	glucose	GC/MS	1	Positive
1572	Carbohydrate	Glycolysis	glycerate	GC/MS	1	Negative
1125	Amino acid	Branched Chain Amino Acids (OAA derived)	isoleucine	LC/MS pos	1	Negative
34732	Lipids	Free fatty acid	isovalerate (C5)	LC/MS neg	1	Negative
60	Amino acid	Branched Chain Amino Acids (pyruvate derived)	leucine	LC/MS pos	1	Negative
1302	Amino acid	Aspartate family (OAA derived)	methionine	LC/MS pos	1	Negative
64	Amino acid	Aromatic amino acid metabolism (PEP derived)	phenylalanine	LC/MS pos	1	Negative
563	Carbohydrate	Sucrose, glucose,fructose metabolism	sorbose	GC/MS	1	Positive
54	Amino acid	Aromatic amino acid metabolism (PEP derived)	tryptophan	LC/MS pos	1	Positive
1299	Amino acid	Aromatic amino acid metabolism (PEP derived)	tyrosine	LC/MS pos	1	Negative
45117	N/A	N/A	X - 20516	LC/MS neg	1	Positive
Cluster 3
Compound ID	Super Pathway	Sub Pathway	BIOCHEMICAL	Platform	p-value of correlation with growth rate	Correlation with Growth
21127	Lipids	Glycerolipids	1-palmitoylglycerol (16:0)	GC/MS	1	Positive
21188	Lipids	Glycerolipids	1-stearoylglycerol (18:0)	GC/MS	1	Positive
42103	Lipids	Free fatty acid	3-hydroxypropanoate	GC/MS	1	Positive
1419	Amino acid	Amines and polyamines	5-methylthioadenosine (MTA)	LC/MS pos	0.96628	Positive
555	Nucleotide	Purine metabolism	adenosine	LC/MS pos	0.00256151	Positive
32342	Nucleotide	Purine metabolism	AMP	LC/MS pos	1	Positive
15778	Secondary metabolism	Benzenoids	benzoate	GC/MS	1	Positive
35100	Amino acid	Branched Chain Amino Acids (pyruvate derived)	beta-methyllevulinate	LC/MS pos	0.0946429	Positive
1573	Nucleotide	Purine metabolism	guanosine	LC/MS neg	0.00140819	Positive
2849	Nucleotide	Purine metabolism	5'- GMP	LC/MS pos	1	Positive
38154	Xenobiotics	Chemicals	heptaethylene glycol	LC/MS pos	0.603108	Positive
38133	Xenobiotics	Chemicals	hexaethylene glycol	LC/MS pos	0.36137	Positive
1594	Amino acid	Aspartate family (OAA derived)	N-carbamoylaspartate	GC/MS	0.00133188	Positive
5278	Cofactors, Prosthetic Groups, Electron Carriers	Nicotinate and nicotinamide metabolism	NAD+	LC/MS neg	0.00924192	Positive
32380	Cofactors, Prosthetic Groups, Electron Carriers	Nicotinate and nicotinamide metabolism	NADP+	LC/MS pos	0.130068	Positive
42361	Xenobiotics	Chemicals	octaethylene glycol	LC/MS pos	0.418266	Positive
37499	Secondary metabolism	Benzenoids	p-toluic acid	GC/MS	1	Positive
38158	Xenobiotics	Chemicals	pentaethylene glycol	LC/MS pos	0.349317	Positive
1827	Cofactors, Prosthetic Groups, Electron Carriers	Riboflavin and FAD metabolism	riboflavin (Vitamin B2)	LC/MS pos	0.210322	Positive
27743	Xenobiotics	Chemicals	triethyleneglycol	LC/MS pos	1	Positive
39533	N/A	N/A	X - 11396	LC/MS pos	1	Positive
33185	N/A	N/A	X - 11840	LC/MS neg	1	Positive
38360	N/A	N/A	X - 15930	LC/MS pos	1	Positive
41783	N/A	N/A	X - 18554	LC/MS pos	0.0977191	Positive
42193	N/A	N/A	X - 18808	LC/MS pos	0.099078	Positive
42376	N/A	N/A	X - 18978	LC/MS pos	0.375388	Positive
43754	N/A	N/A	X - 19978	LC/MS pos	0.0982976	Positive
45118	N/A	N/A	X - 20517	LC/MS neg	1	Positive
45119	N/A	N/A	X - 20518	LC/MS neg	1	Positive
45120	N/A	N/A	X - 20519	LC/MS neg	1	Positive
45126	N/A	N/A	X - 20525	LC/MS pos	0.0291909	Positive
Cluster 4
Compound ID	Super Pathway	Sub Pathway	BIOCHEMICAL	Platform	p-value of correlation with growth rate	Correlation with Growth
6146	Amino acid	Aspartate family (OAA derived)	2-aminoadipate	GC/MS	0.948375	Negative
37253	Lipids	Free fatty acid	2-hydroxyglutarate	GC/MS	0.405123	Negative
1494	Amino acid	Glutathione metabolism	5-oxoproline	LC/MS pos	1	Negative
32484	Cofactors, Prosthetic Groups, Electron Carriers	CoA metabolism	acetyl-CoA	LC/MS neg	1	Negative
22132	Amino acid	Branched Chain Amino Acids (pyruvate derived)	alpha-hydroxyisocaproate	LC/MS neg	1	Negative
37092	Amino acid	Glutathione metabolism	gamma-glutamyl-2-aminobutyrate	LC/MS pos	0.000382897	Negative
37063	Peptide	gamma-glutamyl	gamma-glutamylalanine	LC/MS pos	0.00135602	Negative
1778	Peptide	gamma-glutamyl	gamma-glutamylcysteine	LC/MS pos	0.864247	Negative
32393	Peptide	gamma-glutamyl	gamma-glutamylvaline	LC/MS pos	0.00257707	Negative
57	Amino acid	Glutamate family (alpha-ketoglutarate derived)	glutamate	GC/MS	0.594702	Negative
23642	Amino acid	Aspartate family (OAA derived)	homoserine (homoserine lactone)	GC/MS	0.1435	Negative
1303	Carbohydrate	TCA cycle	malate	GC/MS	1	Negative
37076	Amino acid	Serine family (phosphoglycerate derived)	N-acetylserine	GC/MS	0.190252	Negative
33939	Amino acid	Aspartate family (OAA derived)	N-acetylthreonine	LC/MS pos	0.00900319	Negative
40699	Amino acid	Aromatic amino acid metabolism (PEP derived)	phenylacetylphenylalanine	LC/MS pos	0.150824	Negative
43386	Amino acid	Aromatic amino acid metabolism (PEP derived)	tryptophanol	LC/MS pos	0.00374647	Negative
34829	N/A	N/A	X - 13137	LC/MS pos	1	Negative
35247	N/A	N/A	X - 13483	LC/MS pos	0.103841	Negative
38514	N/A	N/A	X - 16071	LC/MS pos	0.0479616	Negative
39259	N/A	N/A	X - 16682	LC/MS pos	0.0129897	Negative
41331	N/A	N/A	X - 18227	LC/MS pos	0.0634813	Negative
45189	N/A	N/A	X - 20588	LC/MS pos	1	Negative
Cluster 5
Compound ID	Super Pathway	Sub Pathway	BIOCHEMICAL	Platform	p-value of correlation with growth rate	Correlation with Growth
15676	Amino acid	Branched Chain Amino Acids (pyruvate derived)	3-methyl-2-oxovalerate	LC/MS neg	0.358198	Positive
22116	Amino acid	Branched Chain Amino Acids (pyruvate derived)	4-methyl-2-oxopentanoate	LC/MS neg	0.144534	Positive
33963	Lipids	Cutin and cuticular	acetoacetate	GC/MS	1	Positive
33453	Carbohydrate	TCA cycle	alpha-ketoglutarate	GC/MS	1	Negative
32489	Lipids	Free fatty acid	caproate (6:0)	LC/MS neg	0.259415	Positive
32492	Lipids	Free fatty acid	caprylate (8:0)	LC/MS neg	0.564513	Positive
2134	Cofactors, Prosthetic Groups, Electron Carriers	Riboflavin and FAD metabolism	FAD	LC/MS neg	1	Positive
34456	Peptide	gamma-glutamyl	gamma-glutamylisoleucine*	LC/MS pos	1	Negative
18369	Peptide	gamma-glutamyl	gamma-glutamylleucine	LC/MS pos	1	Positive
1644	Lipids	Free fatty acid	heptanoate (7:0)	LC/MS neg	0.113666	Positive
40045	Peptide	Dipeptide	leucylglycine	LC/MS pos	1	Positive
1505	Nucleotide	Pyrimidine metabolism	orotate	GC/MS	1	Positive
12035	Lipids	Free fatty acid	pelargonate (9:0)	LC/MS neg	0.384672	Positive
599	Carbohydrate	Glycolysis	pyruvate	GC/MS	1	Positive
38101	Xenobiotics	Chemicals	tetraethylene glycol	LC/MS pos	1	Positive
33443	Lipids	Free fatty acid	valerate (5:0)	LC/MS neg	0.334152	Positive
37751	N/A	N/A	X - 15503	LC/MS neg	1	Positive
45123	N/A	N/A	X - 20522	LC/MS pos	1	Positive
45124	N/A	N/A	X - 20523	LC/MS pos	1	Negative
Cluster 6
Compound ID	Super Pathway	Sub Pathway	BIOCHEMICAL	Platform	p-value of correlation with growth rate	Correlation with Growth
43546	Lipids	Free fatty acid	5-methylnorleucine	LC/MS pos	1	Positive
1126	Amino acid	Aspartate family (OAA derived)	alanine	GC/MS	1	Negative
1638	Amino acid	Glutamate family (alpha-ketoglutarate derived)	arginine	GC/MS	1	Negative
11398	Amino acid	Aspartate family (OAA derived)	asparagine	GC/MS	1	Negative
1647	Amino acid	Glutamate family (alpha-ketoglutarate derived)	glutamine	GC/MS	1	Positive
11777	Amino acid	Serine family (phosphoglycerate derived)	glycine	GC/MS	1	Negative
1301	Amino acid	Aspartate family (OAA derived)	lysine	GC/MS	1	Negative
1493	Amino acid	Glutamate family (alpha-ketoglutarate derived)	ornithine	GC/MS	1	Negative
15958	Amino acid	Aromatic amino acid metabolism (PEP derived)	phenylacetate	LC/MS neg	1	Negative
1898	Amino acid	Glutamate family (alpha-ketoglutarate derived)	proline	GC/MS	1	Negative
1648	Amino acid	Serine family (phosphoglycerate derived)	serine	GC/MS	1	Negative
39541	Cofactors, Prosthetic Groups, Electron Carriers	Thiamine metabolism	thiamin (Vitamin B1)	LC/MS neg	1	Positive
1284	Amino acid	Aspartate family (OAA derived)	threonine	GC/MS	1	Negative
605	Nucleotide	Pyrimidine metabolism	uracil	GC/MS	1	Negative
1649	Amino acid	Branched Chain Amino Acids (pyruvate derived)	valine	GC/MS	1	Negative
42887	N/A	N/A	X - 19411	LC/MS neg	1	Negative
